# Supplementary material for: HIF‐1α‐induced long noncoding RNA LINC02776 promotes drug resistance of ovarian cancer by increasing polyADP‐ribosylation
Source: Clin Transl Med. 2025 Mar 21;15(3):e70244. doi: 10.1002/ctm2.70244 (PMC11928293; doi:10.1002/ctm2.70244)
Supplement: Supplementary file 2 — Supporting Information [file CTM2-15-e70244-s003.xlsx]

## Sheet: Table S3
# Supplementary Table S3. Differentially expressed lncRNAs between tissues from platinum-resistant and -sensitive patients with ovarian cancer.
Gene ID	Gene name	Mean value (sensitive tissues)	Mean value (resistant tissue)	Fold change (resistant vs sensitive)	P value
ENSG00000236780.5	LINC01829	0.161131	0.882881	3.76394	0.00167712
ENSG00000224977.1	LINC02776	0.0295693	0.3427	3.4167	0.00678184
ENSG00000250734.2	AL391335.1	0.0370364	0.267988	2.68533	0.00277824
ENSG00000264577.1	AC010761.1	0.0689506	0.286355	2.28679	0.0079774
ENSG00000270194.1	AC097359.2	0.309137	0.774092	2.13643	0.00388706
ENSG00000275850.1	AC005912.2	2.61569	1.19458	0.476704	0.00473583
ENSG00000205885.7	C1RL-AS1	12.524	5.85081	0.471388	0.00306784
ENSG00000165511.6	C10orf25	1.37129	0.592392	0.470602	0.00470611
ENSG00000280367.1	AP002364.1	0.293815	0.0848266	0.469323	0.00766473
ENSG00000235437.7	LINC01278	7.05143	3.23653	0.466555	0.00460541
ENSG00000285581.1	AC091196.1	1.90536	0.821613	0.459575	0.00823415
ENSG00000224358.1	AL451074.2	1.37814	0.571074	0.453999	0.00619249
ENSG00000239407.5	Z68871.1	7.44944	3.29138	0.449223	0.00319453
ENSG00000274737.1	AC004466.2	17.0023	7.54236	0.446861	0.00236142
ENSG00000285696.1	AP002433.2	2.80366	1.18604	0.442904	0.000634924
ENSG00000280832.1	GSEC	2.98377	1.23726	0.433643	0.00592439
ENSG00000255121.2	AP003392.4	3.67178	1.50928	0.426662	0.00753615
ENSG00000241288.7	AC092902.2	25.4135	10.7218	0.424158	0.0057681
ENSG00000233154.5	LINC01762	1.29192	0.48654	0.421389	0.00987871
ENSG00000273064.1	AC017083.1	1.22248	0.431899	0.402198	0.00978814
ENSG00000273454.1	AC112503.2	3.16131	1.20745	0.400897	0.00555217
ENSG00000230537.1	AL158071.2	1.0214	0.349101	0.400483	0.00442706
ENSG00000279191.1	AC068491.4	4.34716	1.67163	0.398372	0.00041222
ENSG00000225187.1	AC073283.1	3.98231	1.5113	0.394703	0.00173706
ENSG00000278769.1	AC090510.3	1.16115	0.395325	0.392756	0.00604386
ENSG00000254461.1	AP001107.4	2.33922	0.848307	0.388774	0.00862815
ENSG00000273828.1	AL133227.1	1.54531	0.538015	0.387779	0.00284676
ENSG00000254842.6	LINC02551	0.520433	0.140459	0.387566	0.0068928
ENSG00000231367.5	AC011247.1	1.99831	0.711367	0.386677	0.00929354
ENSG00000240996.1	AL157400.4	0.652549	0.19098	0.386659	0.00797125
ENSG00000256197.1	TSPAN9-IT1	6.16147	2.31964	0.386433	0.000672285
ENSG00000204044.6	SLC12A5-AS1	0.327674	0.065141	0.386138	0.00557847
ENSG00000270019.1	AC110769.2	3.34961	1.22138	0.383052	0.00601461
ENSG00000261212.1	AC234778.2	3.6116	1.26498	0.36776	0.00989225
ENSG00000254855.1	AP001107.8	5.42738	1.9119	0.363987	0.00984029
ENSG00000258749.1	AL110504.1	1.29776	0.399061	0.357044	0.00319555
ENSG00000254024.1	AP001207.3	1.75062	0.532207	0.34162	0.00855371
ENSG00000278058.1	AC009159.3	0.584706	0.128691	0.333999	0.000776565
ENSG00000280018.3	CU634019.6	1.63593	0.459337	0.322211	0.00180927
ENSG00000253931.1	AC105118.1	1.41717	0.388558	0.322019	0.00156124
ENSG00000254740.2	AP003396.3	0.476806	0.0803272	0.312631	0.00401594
ENSG00000279480.1	AC138466.4	0.261424	0.0122893	0.310686	0.00645049
ENSG00000279642.1	AL023973.1	1.78017	0.447363	0.291125	0.000991027
ENSG00000275496.4	CU633906.1	2.18688	0.461561	0.245557	0.00983469
ENSG00000244268.1	AC117394.2	0.456507	0.0328403	0.238704	0.00416652
ENSG00000276077.4	CU633904.1	0.814241	0.086469	0.203961	0.00414286
ENSG00000228008.1	AC105935.1	1.1113	0.145973	0.203065	0.00613614
ENSG00000253616.5	AC107959.3	1.52341	0.21836	0.196105	0.00795824
ENSG00000267130.1	AC008738.2	1.31932	0.160173	0.183308	0.00736603
ENSG00000260877.2	AP005233.2	2.45125	0.336782	0.171203	0.00394369
ENSG00000250829.2	AC108865.1	1.2477	0.105246	0.152294	0.00165924
