# Supplementary material for: HIF‐1α‐induced long noncoding RNA LINC02776 promotes drug resistance of ovarian cancer by increasing polyADP‐ribosylation
Source: Clin Transl Med. 2025 Mar 21;15(3):e70244. doi: 10.1002/ctm2.70244 (PMC11928293; doi:10.1002/ctm2.70244)
Supplement: Supplementary file 3 — Supporting Information [file CTM2-15-e70244-s001.xlsx]

## Sheet: All
GeneID	GeneType	A2780-siNC	A2780-02776-siRNA-MIX	AccID	Symbol	KeggID	Description
COX2	mRNA	12554	10902	YP_003024029.1	COX2	hsa:4513	cytochrome c oxidase subunit II
COX1	mRNA	9395.74	7825.33	YP_003024028.1	COX1	hsa:4512	cytochrome c oxidase subunit I
COX3	mRNA	8142.35	7274.32	YP_003024032.1	COX3	hsa:4514	cytochrome c oxidase III
ND3	mRNA	8042.46	6938.45	YP_003024033.1	ND3	hsa:4537	NADH dehydrogenase, subunit 3 (complex I)
ATP6	mRNA	7634.29	6814.47	YP_003024031.1	ATP6	hsa:4508	ATP synthase F0 subunit 6
ND4	mRNA	5855.58	4597.1	YP_003024035.1	ND4	hsa:4538	NADH dehydrogenase, subunit 4 (complex I)
TMSB4X	mRNA	4263.51	4854.88	NM_021109.3	TMSB4X	hsa:7114	thymosin beta 4, X-linked
ATP8	mRNA	5758.9	4117.39	YP_003024030.1	ATP8	hsa:4509	ATP synthase F0 subunit 8
ND6	mRNA	4066.63	3340.57	YP_003024037.1	ND6	hsa:4541	NADH dehydrogenase, subunit 6 (complex I)
ND2	mRNA	3975.01	3483.45	YP_003024027.1	ND2	hsa:4536	MTND2
CYTB	mRNA	3957.36	2934.27	YP_003024038.1	CYTB	hsa:4519	cytochrome b
TMSB10	mRNA	2640.93	2888.56	NM_021103.3	TMSB10	hsa:9168	thymosin beta 10
ND1	mRNA	2857.43	2627.4	YP_003024026.1	ND1	hsa:4535	NADH dehydrogenase, subunit 1 (complex I)
RPS2	mRNA	2432.26	2697.17	NM_002952.3	RPS2	hsa:6187	ribosomal protein S2
GAPDH	mRNA	2541.19	2562.44	NM_002046.5	GAPDH	hsa:2597	glyceraldehyde-3-phosphate dehydrogenase
FTL	mRNA	2553.4	2426.03	NM_000146.3	FTL	hsa:2512	ferritin, light polypeptide
ACTB	mRNA	2531.37	2367.49	NM_001101.3	ACTB	hsa:60	actin, beta
ND4L	mRNA	3056.02	1837.42	YP_003024034.1	ND4L	hsa:4539	NADH dehydrogenase, subunit 4L (complex I)
RPLP1	mRNA	1851.76	2028.04	NM_213725.1	RPLP1	hsa:6176	ribosomal protein, large, P1
MTATP6P1	ncRNA	2099.82	1849.08	MTATP6P1	MTATP6P1		mitochondrially encoded ATP synthase 6 pseudogene 1
FTH1	mRNA	1947.62	1884.64	NM_002032.2	FTH1	hsa:2495	ferritin, heavy polypeptide 1
RPL37A	mRNA	1696.09	2010.31	NM_000998.4	RPL37A	hsa:6168	ribosomal protein L37a
ANXA1	mRNA	1907.44	1774.95	NM_000700	ANXA1	hsa:301	annexin A1
ND5	mRNA	2067.02	1612.52	YP_003024036.1	ND5	hsa:4540	NADH dehydrogenase, subunit 5 (complex I)
RPS25	mRNA	1620.05	1747.57	NM_001028.2	RPS25	hsa:6230	ribosomal protein S25
RNR2	rRNA	1625.84	1714.62	RNR2	RNR2	hsa:4550	l-rRNA
MTND2P28	ncRNA	1605.79	1320.92	MTND2P28	MTND2P28		MT-ND2 pseudogene 28
RPLP0	mRNA	1330.15	1481.33	NM_053275.3	RPLP0	hsa:6175	ribosomal protein, large, P0
RPLP2	mRNA	1181.68	1445.87	NM_001004.3	RPLP2	hsa:6181	ribosomal protein, large, P2
RPS8	mRNA	1234.11	1395.48	NM_001012.1	RPS8	hsa:6202	ribosomal protein S8
RPS11	mRNA	1231.31	1309.41	NM_001015.4	RPS11	hsa:6205	ribosomal protein S11
ACTG1	mRNA	1283.12	1423.87	NR_037688.1	ACTG1	hsa:71	actin, gamma 1
RPL35	mRNA	1165.74	1384.11	NM_007209.3	RPL35	hsa:11224	ribosomal protein L35
TRNP	tRNA	1339.14	1325.4	TRNP	TRNP	hsa:4571	tRNA
MYL6	mRNA	1265.05	1191.13	NM_079425.1	MYL6	hsa:4637	myosin, light chain 6, alkali, smooth muscle and non-muscle
RPL19	mRNA	1179.11	1349.01	NM_000981.3	RPL19	hsa:6143	ribosomal protein L19
EEF1A1	mRNA	1338.31	1267.36	NM_001403.1	EEF1A1	hsa:1915	eukaryotic translation elongation factor 1 alpha 1
RPS4X	mRNA	1114.36	1259.48	NM_001007.4	RPS4X	hsa:6191	ribosomal protein S4, X-linked
RPL13A	mRNA	1124	1310.7	NR_073024.1	RPL13A	hsa:23521	ribosomal protein L13a
CALR	mRNA	1215.29	1050.2	NM_004343.3	CALR	hsa:811	calreticulin
RPS6	mRNA	1032.09	1223.7	NM_001010.2	RPS6	hsa:6194	ribosomal protein S6
TRNC	tRNA	1119.43	1079.55	TRNC	TRNC	hsa:4511	tRNA
HSPA8	mRNA	1057.28	1142.04	NM_153201.3	HSPA8	hsa:3312	heat shock 70kDa protein 8
CFL1	mRNA	1024.68	1094.49	NM_005507.2	CFL1	hsa:1072	cofilin 1 (non-muscle)
RPL30	mRNA	977.085	1100.53	NM_000989.3	RPL30	hsa:6156	ribosomal protein L30
RPS12	mRNA	890.872	1084.92	NM_001016.3	RPS12	hsa:6206	ribosomal protein S12
RACK1	mRNA	952.028	1141.81	NM_006098.4	GNB2L1	hsa:10399	guanine nucleotide binding protein (G protein), beta polypeptide 2-like 1
LGALS1	mRNA	1033.08	936.388	NM_002305.3	LGALS1	hsa:3956	lectin, galactoside-binding, soluble, 1
RPS13	mRNA	923.113	1095.06	NM_001017.2	RPS13	hsa:6207	ribosomal protein S13
RPL8	mRNA	912.198	1100.52	NM_033301.1	RPL8	hsa:6132	ribosomal protein L8
RPS17	mRNA	955.784	1037.51	NR_111943.1	RPS17	hsa:6218	ribosomal protein S17
RPL27	mRNA	891.528	1055.88	NM_000988.3	RPL27	hsa:6155	ribosomal protein L27
RPL4	mRNA	940.01	1062.29	NM_000968.3	RPL4	hsa:6124	ribosomal protein L4
PRDX1	mRNA	1025.16	935.989	NM_181697.2	PRDX1	hsa:5052	peroxiredoxin 1
RPL7A	mRNA	904.558	1059.25	NM_000972.2	RPL7A	hsa:6130	ribosomal protein L7a
RPSA	mRNA	871.588	1053.2	NM_002295	RPSA	hsa:3921	ribosomal protein SA
RPL12	mRNA	883.503	1013.45	NM_000976.3	RPL12	hsa:6136	ribosomal protein L12
RPL24	mRNA	828.533	1024.29	NM_000986.3	RPL24	hsa:6152	ribosomal protein L24
TUBA1B	mRNA	933.502	953.987	NM_006082.2	TUBA1B	hsa:10376	tubulin, alpha 1b
RPS27	mRNA	903.92	896.168	NM_001030.4	RPS27	hsa:6232	ribosomal protein S27
RPL11	mRNA	841.577	967.882	NM_001199802.1	RPL11	hsa:6135	ribosomal protein L11
RPL35A	mRNA	833.942	954.134	NM_000996.2	RPL35A	hsa:6165	ribosomal protein L35a
COX7C	mRNA	888.001	850.604	NM_001867.2	COX7C	hsa:1350	cytochrome c oxidase subunit VIIc
RPS16	mRNA	770.595	960.59	NM_001020.4	RPS16	hsa:6217	ribosomal protein S16
LDHB	mRNA	912.976	892.08	NM_002300.6	LDHB	hsa:3945	lactate dehydrogenase B
RPS21	mRNA	763.586	943.585	NM_001024.3	RPS21	hsa:6227	ribosomal protein S21
TRNS2	tRNA	849.974	930.969	TRNS2	TRNS2	hsa:4575	tRNA
RPS15A	mRNA	804.946	913.387	NM_001030009.1	RPS15A	hsa:6210	ribosomal protein S15a
RPS3A	mRNA	790.788	934.561	NM_001267699.1	RPS3A	hsa:6189	ribosomal protein S3A
RPS15	mRNA	768.732	934.402	NM_001308226.1	RPS15	hsa:6209	ribosomal protein S15
H2AFZ	mRNA	853.573	896.732	NM_002106.3	H2AFZ	hsa:3015	H2A histone family, member Z
MTND1P23	ncRNA	842.904	856.7	MTND1P23	MTND1P23		MT-ND1 pseudogene 23
RPL23	mRNA	825.926	916.28	NM_000978.3	RPL23	hsa:9349	ribosomal protein L23
RPL3	mRNA	833.21	893.077	NM_001033853.1	RPL3	hsa:6122	ribosomal protein L3
HSP90AB1	mRNA	919.018	931.708	NR_073528.1	HSP90AB1	hsa:3326	heat shock protein 90kDa alpha (cytosolic), class B member 1
TRNN	tRNA	873.33	921.988	TRNN	TRNN	hsa:4570	tRNA
TRNG	tRNA	829.479	868.05	TRNG	TRNG	hsa:4563	tRNA
PFN1	mRNA	735.307	870.636	NM_005022.3	PFN1	hsa:5216	profilin 1
RPL29	mRNA	711.344	867.014	NM_000992.2	RPL29	hsa:6159	ribosomal protein L29
RPL41	mRNA	725.564	816.41	NM_021104.1	RPL41	hsa:6171	ribosomal protein L41
RPL5	mRNA	735.051	819.394	NM_000969.3	RPL5	hsa:6125	ribosomal protein L5
RPS20	mRNA	686.893	798.519	NM_001146227.1	RPS20	hsa:6224	ribosomal protein S20
RPL14	mRNA	684.614	855.1	NM_003973.4	RPL14	hsa:9045	ribosomal protein L14
ALDOA	mRNA	730.943	794.63	NM_184043.2	ALDOA	hsa:226	aldolase A, fructose-bisphosphate
ATP5E	mRNA	676.691	747.717	NM_006886.3	ATP5E	hsa:514	ATP synthase, H+ transporting, mitochondrial F1 complex, epsilon subunit
PPIB	mRNA	641.949	788.899	NM_000942.4	PPIB	hsa:5479	peptidylprolyl isomerase B (cyclophilin B)
RPL18A	mRNA	622.536	766.474	NM_000980.3	RPL18A	hsa:6142	ribosomal protein L18a
ATP5B	mRNA	751.191	693.364	NM_001686.3	ATP5B	hsa:506	ATP synthase, H+ transporting, mitochondrial F1 complex, beta polypeptide
RPS5	mRNA	637.032	757.44	NM_001009.3	RPS5	hsa:6193	ribosomal protein S5
OAZ1	mRNA	652.328	738.642	NM_004152.3	OAZ1	hsa:4946	ornithine decarboxylase antizyme 1
TRNL2	tRNA	665.056	701.708	TRNL2	TRNL2	hsa:4568	tRNA
RPL38	mRNA	592.53	705.93	NM_001035258.1	RPL38	hsa:6169	ribosomal protein L38
RPS27A	mRNA	606.609	734.796	NM_002954.5	RPS27A	hsa:6233	ribosomal protein S27a
EEF2	mRNA	714.717	705.814	NM_001961.3	EEF2	hsa:1938	eukaryotic translation elongation factor 2
ENO1	mRNA	674.059	729.935	NM_001428.3	ENO1	hsa:2023	enolase 1, (alpha)
PKM	mRNA	664.958	741.505	NM_182471.2	PKM	hsa:5315	pyruvate kinase, muscle
PTMA	mRNA	630.845	698.554	NM_002823.4	PTMA	hsa:5757	prothymosin, alpha
PSMB4	mRNA	616.328	674.682	NM_002796.2	PSMB4	hsa:5692	proteasome (prosome, macropain) subunit, beta type, 4
COX8A	mRNA	626.182	635.072	NM_004074.2	COX8A	hsa:1351	cytochrome c oxidase subunit VIIIA (ubiquitous)
TMA7	mRNA	592.928	663.678	NM_015933.4	TMA7	hsa:51372	translation machinery associated 7 homolog (S. cerevisiae)
HSP90B1	mRNA	673.216	632.711	NM_003299.2	HSP90B1	hsa:7184	heat shock protein 90kDa beta (Grp94), member 1
FAU	mRNA	558.433	671.639	NM_001997.4	FAU	hsa:2197	Finkel-Biskis-Reilly murine sarcoma virus (FBR-MuSV) ubiquitously expressed
MIF	mRNA	576.883	644.823	NM_002415.1	MIF	hsa:4282	macrophage migration inhibitory factor (glycosylation-inhibiting factor)
TPM2	mRNA	573.893	592.603	NM_213674.1	TPM2	hsa:7169	tropomyosin 2 (beta)
UBB	mRNA	621.133	595.287	NM_018955.3	UBB	hsa:7314	ubiquitin B
RPL36	mRNA	518.525	631.431	NM_033643.2	RPL36	hsa:25873	ribosomal protein L36
RPS19	mRNA	542.913	630.762	NM_001022.3	RPS19	hsa:6223	ribosomal protein S19
HSPD1	mRNA	626.949	634.964	NM_199440.1	HSPD1	hsa:3329	heat shock 60kDa protein 1 (chaperonin)
IFITM3	mRNA	601.844	587.397	NR_049759.1	IFITM3	hsa:10410	interferon induced transmembrane protein 3
RPL10A	mRNA	552.696	642.885	NM_007104.4	RPL10A	hsa:4736	ribosomal protein L10a
TPI1	mRNA	582.772	623.945	NM_001258026.1	TPI1	hsa:7167	triosephosphate isomerase 1
MIR1282	miRNA	574.193	533.876	NR_031695.1	MIR1282	hsa:100302254	microRNA 1282
TXN	mRNA	543.139	611.589	NM_003329.3	TXN	hsa:7295	thioredoxin
EIF5A	mRNA	543.874	647.736	NM_001970.4	EIF5A	hsa:1984	eukaryotic translation initiation factor 5A
NDUFS5	mRNA	543.128	592.478	NM_004552.2	NDUFS5	hsa:4725	NADH dehydrogenase (ubiquinone) Fe-S protein 5, 15kDa (NADH-coenzyme Q reductase)
RPL18	mRNA	509.45	608.693	NR_073022.1	RPL18	hsa:6141	ribosomal protein L18
ID3	mRNA	476.442	744.526	NM_002167.4	ID3	hsa:3399	inhibitor of DNA binding 3, dominant negative helix-loop-helix protein
RPS7	mRNA	504.294	637.388	NM_001011.3	RPS7	hsa:6201	ribosomal protein S7
HSPA5	mRNA	569.084	588.089	NM_005347.4	HSPA5	hsa:3309	heat shock 70kDa protein 5 (glucose-regulated protein, 78kDa)
LDHA	mRNA	575.467	563.251	NR_028500.1	LDHA	hsa:3939	lactate dehydrogenase A
MYL9	mRNA	590.265	372.399	NM_181526.2	MYL9	hsa:10398	myosin, light chain 9, regulatory
RPL23A	mRNA	459.511	555.971	NM_000984.5	RPL23A	hsa:6147	ribosomal protein L23a
TRNH	tRNA	538.256	520.233	TRNH	TRNH	hsa:4564	tRNA
RPS2P5	ncRNA	525.914	510.217	RPS2P5	RPS2P5		ribosomal protein S2 pseudogene 5
SPP1	mRNA	550.19	494.5	NM_001251830.1	SPP1	hsa:6696	secreted phosphoprotein 1
CHCHD2	mRNA	458.843	526.159	NM_016139.2	CHCHD2	hsa:51142	coiled-coil-helix-coiled-coil-helix domain containing 2
MYL12B	mRNA	462.562	569.009	NM_033546.3	MYL12B	hsa:103910	myosin, light chain 12B, regulatory
HSPE1	mRNA	485.318	515.64	NM_002157.2	HSPE1	hsa:3336	heat shock 10kDa protein 1
PPIA	mRNA	459.133	525.747	NM_203431.1	PPIA	hsa:5478	peptidylprolyl isomerase A (cyclophilin A)
NCL	mRNA	481.735	567.817	NM_005381.2	NCL	hsa:4691	nucleolin
NDUFA13	mRNA	447.325	478.59	NM_015965.6	NDUFA13	hsa:51079	NADH dehydrogenase (ubiquinone) 1 alpha subcomplex, 13
ERH	mRNA	481.704	517.97	NM_004450.2	ERH	hsa:2079	enhancer of rudimentary homolog (Drosophila)
VIM	mRNA	433.198	579.891	NM_003380.3	VIM	hsa:7431	vimentin
RPL9	mRNA	408.207	518.191	NM_001024921.2	RPL9	hsa:6133	ribosomal protein L9
DYNLL1	mRNA	459.879	494.2	NM_003746.2	DYNLL1	hsa:8655	dynein, light chain, LC8-type 1
ATP5J2	mRNA	479.418	458.269	NM_004889.3	ATP5J2	hsa:9551	ATP synthase, H+ transporting, mitochondrial Fo complex, subunit F2
HNRNPA1	mRNA	457.289	509.378	NM_031157.2	HNRNPA1	hsa:3178	heterogeneous nuclear ribonucleoprotein A1
RPL7	mRNA	462.271	490.448	NM_000971.3	RPL7	hsa:6129	ribosomal protein L7
S100A10	mRNA	469.928	428.975	NM_002966.2	S100A10	hsa:6281	S100 calcium binding protein A10
EEF1G	mRNA	457.327	463.67	NM_001404.4	EEF1G	hsa:1937	eukaryotic translation elongation factor 1 gamma
COX5B	mRNA	424.155	445.178	NM_001862.2	COX5B	hsa:1329	cytochrome c oxidase subunit Vb
SUMO2	mRNA	472.113	470.415	NM_006937.3	SUMO2	hsa:6613	small ubiquitin-like modifier 2
UQCRH	mRNA	435.404	468.789	NM_006004.3	UQCRH	hsa:7388	ubiquinol-cytochrome c reductase hinge protein
NPM1	mRNA	456.044	503.047	NM_199185.3	NPM1	hsa:4869	nucleophosmin (nucleolar phosphoprotein B23, numatrin)
GPX4	mRNA	439.274	446.657	NM_002085.4	GPX4	hsa:2879	glutathione peroxidase 4
RPL17	mRNA	418.303	477.429	NM_001199345.1	RPL17	hsa:6139	ribosomal protein L17
COX6A1	mRNA	424.472	450.108	NM_004373.3	COX6A1	hsa:1337	cytochrome c oxidase subunit VIa polypeptide 1
GSTP1	mRNA	428.054	418.144	NM_000852.3	GSTP1	hsa:2950	glutathione S-transferase pi 1
RPS3	mRNA	409.405	456.761	NM_001260507.1	RPS3	hsa:6188	ribosomal protein S3
PRDX6	mRNA	439.88	456.808	NM_004905.2	PRDX6	hsa:9588	peroxiredoxin 6
TUBB4B	mRNA	428.954	446.425	NM_006088.5	TUBB4B	hsa:10383	tubulin, beta 4B class IVb
TUBA1C	mRNA	416.542	464.414	NM_032704	TUBA1C	hsa:84790	tubulin, alpha 1c
RPS9	mRNA	382.797	453.303	NM_001013.3	RPS9	hsa:6203	ribosomal protein S9
RPL26	mRNA	415.487	458.338	NM_000987.3	RPL26	hsa:6154	ribosomal protein L26
NQO1	mRNA	445.009	390.125	NM_001286137.1	NQO1	hsa:1728	NAD(P)H dehydrogenase, quinone 1
SEC61G	mRNA	408.403	405.571	NM_014302.3	SEC61G	hsa:23480	Sec61 gamma subunit
HNRNPA2B1	mRNA	439.021	427.728	NM_031243.2	HNRNPA2B1	hsa:3181	heterogeneous nuclear ribonucleoprotein A2/B1
NME2	mRNA	392.718	438.325	NM_002512.3	NME2	hsa:4831	NME/NM23 nucleoside diphosphate kinase 2
RNR1	rRNA	381.341	515.829	RNR1	RNR1	hsa:4549	s-rRNA
S100A4	mRNA	421.161	353.891	NM_019554.2	S100A4	hsa:6275	S100 calcium binding protein A4
NOP10	mRNA	386.635	434.241	NM_018648.3	NOP10	hsa:55505	NOP10 ribonucleoprotein
PRDX5	mRNA	408.682	383.563	NM_181652.2	PRDX5	hsa:25824	peroxiredoxin 5
RPS14	mRNA	389.103	439.558	NM_005617.3	RPS14	hsa:6208	ribosomal protein S14
MYL12A	mRNA	409.506	420.455	NM_006471	MYL12A	hsa:10627	myosin, light chain 12A, regulatory, non-sarcomeric
BTF3	mRNA	386.88	442.742	NM_001207.4	BTF3	hsa:689	basic transcription factor 3
RPS27AP16	ncRNA	371.861	426.615	RPS27AP16	RPS27AP16		ribosomal protein S27a pseudogene 16
PSMA7	mRNA	373.737	420.095	NM_152255.1	PSMA7	hsa:5688	proteasome (prosome, macropain) subunit, alpha type, 7
PSMD4	mRNA	378.683	408.367	NM_153822.2	PSMD4	hsa:5710	proteasome (prosome, macropain) 26S subunit, non-ATPase, 4
HDGF	mRNA	399.545	415.364	NM_004494.2	HDGF	hsa:3068	hepatoma-derived growth factor
EIF1	mRNA	361.605	444.454	NM_005801.3	EIF1	hsa:10209	eukaryotic translation initiation factor 1
COX4I1	mRNA	370.104	389.464	NM_001861.3	COX4I1	hsa:1327	cytochrome c oxidase subunit IV isoform 1
NDUFB9	mRNA	358.889	410.16	NM_005005.2	NDUFB9	hsa:4715	NADH dehydrogenase (ubiquinone) 1 beta subcomplex, 9, 22kDa
SNRPD2	mRNA	354.198	394.863	NM_177542.2	SNRPD2	hsa:6633	small nuclear ribonucleoprotein D2 polypeptide 16.5kDa
RPL31	mRNA	354.732	404.559	NM_001099693.1	RPL31	hsa:6160	ribosomal protein L31
SLC25A3	mRNA	382.595	401.013	NM_213612.1	SLC25A3	hsa:5250	solute carrier family 25 (mitochondrial carrier; phosphate carrier), member 3
YBX1	mRNA	378.392	411.293	NR_132737.1	YBX1	hsa:4904	Y box binding protein 1
PSMB3	mRNA	342.074	411.594	NR_104194.1	PSMB3	hsa:5691	proteasome (prosome, macropain) subunit, beta type, 3
RPL6	mRNA	352.442	429.326	NM_001024662.1	RPL6	hsa:6128	ribosomal protein L6
PTMS	mRNA	374.612	359.314	NM_002824.4	PTMS	hsa:5763	parathymosin
ANXA5	mRNA	397.526	395.181	NM_001154.3	ANXA5	hsa:308	annexin A5
HSP90AA1	mRNA	421.85	390.556	NM_005348.3	HSP90AA1	hsa:3320	heat shock protein 90kDa alpha (cytosolic), class A member 1
PARK7	mRNA	342.3	385.392	NM_007262.4	PARK7	hsa:11315	parkinson protein 7
C1QBP	mRNA	352.089	412.222	NM_001212.3	C1QBP	hsa:708	complement component 1, q subcomponent binding protein
SOD1	mRNA	372.03	338.28	NM_000454.4	SOD1	hsa:6647	superoxide dismutase 1, soluble
RHOA	mRNA	385.868	359.693	NM_001664	RHOA	hsa:387	ras homolog family member A
XRCC6	mRNA	362.233	369.395	NM_001469.4	XRCC6	hsa:2547	X-ray repair complementing defective repair in Chinese hamster cells 6
CD63	mRNA	355.384	352.004	NM_001780.5	CD63	hsa:967	CD63 molecule
COX7A2	mRNA	347.168	350.387	NR_029466.1	COX7A2	hsa:1347	cytochrome c oxidase subunit VIIa polypeptide 2 (liver)
ILF2	mRNA	352.227	378.288	NM_004515.3	ILF2	hsa:3608	interleukin enhancer binding factor 2
ANP32B	mRNA	344.339	381.548	NM_006401.2	ANP32B	hsa:10541	acidic (leucine-rich) nuclear phosphoprotein 32 family, member B
UBE2S	mRNA	327.136	396.035	NM_014501.2	UBE2S	hsa:27338	ubiquitin-conjugating enzyme E2S
P4HB	mRNA	353.322	342.849	NM_000918.3	P4HB	hsa:5034	prolyl 4-hydroxylase, beta polypeptide
YWHAE	mRNA	366.137	351.909	NR_024058.1	YWHAE	hsa:7531	tyrosine 3-monooxygenase/tryptophan 5-monooxygenase activation protein, epsilon
BANF1	mRNA	327.78	342.22	NM_003860.3	BANF1	hsa:8815	barrier to autointegration factor 1
SSR2	mRNA	310.962	395.631	NM_003145.3	SSR2	hsa:6746	signal sequence receptor, beta (translocon-associated protein beta)
SLC25A5	mRNA	333.34	367.8	NM_001152.4	SLC25A5	hsa:292	solute carrier family 25 (mitochondrial carrier; adenine nucleotide translocator), member 5
PSMB7	mRNA	322.224	352.132	NM_002799.3	PSMB7	hsa:5695	proteasome (prosome, macropain) subunit, beta type, 7
BSG	mRNA	340.358	338.46	NM_198591.2	BSG	hsa:682	basigin (Ok blood group)
RPL32	mRNA	304.279	353.113	NM_001007074.1	RPL32	hsa:6161	ribosomal protein L32
DRAP1	mRNA	304.68	361.717	NM_006442.3	DRAP1	hsa:10589	DR1-associated protein 1 (negative cofactor 2 alpha)
TIMP1	mRNA	309.607	386.764	NM_003254.2	TIMP1	hsa:7076	TIMP metallopeptidase inhibitor 1
HINT1	mRNA	319.834	334.08	NR_024610.2	HINT1	hsa:3094	histidine triad nucleotide binding protein 1
RPS18	mRNA	312.987	351.462	NM_022551.2	RPS18	hsa:6222	ribosomal protein S18
TALDO1	mRNA	317.964	327.56	NM_006755.1	TALDO1	hsa:6888	transaldolase 1
SHFM1	mRNA	303.196	330.731	NM_006304.1	SHFM1	hsa:7979	split hand/foot malformation (ectrodactyly) type 1
RPS28P7	ncRNA	292.218	329.873	RPS28P7	RPS28P7		ribosomal protein S28 pseudogene 7
RPS10	mRNA	288.992	349.879	NM_001204091.1	RPS10	hsa:6204	ribosomal protein S10
COX5A	mRNA	315.58	309.348	NM_004255.3	COX5A	hsa:9377	cytochrome c oxidase subunit Va
EDF1	mRNA	287.113	323.806	NM_153200.2	EDF1	hsa:8721	endothelial differentiation-related factor 1
NDUFA1	mRNA	320.592	300.057	NM_004541.3	NDUFA1	hsa:4694	NADH dehydrogenase (ubiquinone) 1 alpha subcomplex, 1, 7.5kDa
PSMB1	mRNA	296.829	316.62	NM_002793.3	PSMB1	hsa:5689	proteasome (prosome, macropain) subunit, beta type, 1
TM4SF1	mRNA	270.395	405.8	NM_014220.2	TM4SF1	hsa:4071	transmembrane 4 L six family member 1
COX7B	mRNA	306.514	293.501	NM_001866.2	COX7B	hsa:1349	cytochrome c oxidase subunit VIIb
PSMA4	mRNA	304.464	322.829	NM_002789.4	PSMA4	hsa:5685	proteasome (prosome, macropain) subunit, alpha type, 4
EIF3K	mRNA	287.881	316.656	NM_013234.3	EIF3K	hsa:27335	eukaryotic translation initiation factor 3, subunit K
PDIA6	mRNA	331.288	295.955	NM_005742.3	PDIA6	hsa:10130	protein disulfide isomerase family A, member 6
RPL10	mRNA	291.443	318.781	NM_006013	RPL10	hsa:6134	ribosomal protein L10
MRPL51	mRNA	276.496	315.848	NM_016497.3	MRPL51	hsa:51258	mitochondrial ribosomal protein L51
PFDN2	mRNA	273.957	333.662	NM_012394.3	PFDN2	hsa:5202	prefoldin subunit 2
RAN	mRNA	294.871	324.865	NM_006325.4	RAN	hsa:5901	RAN, member RAS oncogene family
TPT1	mRNA	291.641	290.566	NM_003295.3	TPT1	hsa:7178	tumor protein, translationally-controlled 1
CKS2	mRNA	275.504	303.295	NM_001827	CKS2	hsa:1164	CDC28 protein kinase regulatory subunit 2
SEC61B	mRNA	268.668	313.166	NM_006808.2	SEC61B	hsa:10952	Sec61 beta subunit
DSTN	mRNA	317.781	276.106	NM_006870.3	DSTN	hsa:11034	destrin (actin depolymerizing factor)
MANF	mRNA	286.001	288.16	NM_006010.5	MANF	hsa:7873	mesencephalic astrocyte-derived neurotrophic factor
HNRNPC	mRNA	300.507	310.02	NM_031314.2	HNRNPC	hsa:3183	heterogeneous nuclear ribonucleoprotein C (C1/C2)
NDUFAB1	mRNA	277.486	289.233	NM_005003.2	NDUFAB1	hsa:4706	NADH dehydrogenase (ubiquinone) 1, alpha/beta subcomplex, 1, 8kDa
UCHL1	mRNA	299.369	276.825	NM_004181.4	UCHL1	hsa:7345	ubiquitin carboxyl-terminal esterase L1 (ubiquitin thiolesterase)
CCT3	mRNA	290.209	318.416	NR_036564.1	CCT3	hsa:7203	chaperonin containing TCP1, subunit 3 (gamma)
COX6B1	mRNA	274.685	269.981	NM_001863.4	COX6B1	hsa:1340	cytochrome c oxidase subunit VIb polypeptide 1 (ubiquitous)
LRRC75A-AS1	lncRNA	246.189	338.703	NR_027158.1	LRRC75A-AS1	hsa:125144	LRRC75A antisense RNA 1
PRR13	mRNA	270.406	304.14	NM_018457.3	PRR13	hsa:54458	proline rich 13
CLTA	mRNA	249.545	317.711	NR_132349.1	CLTA	hsa:1211	clathrin, light chain A
RPL36AL	mRNA	272.096	276.868	NM_001001.4	RPL36AL	hsa:6166	ribosomal protein L36a-like
MRFAP1	mRNA	275.632	290.285	NM_033296.2	MRFAP1	hsa:93621	Morf4 family associated protein 1
USMG5	mRNA	263.34	276.531	NM_032747.3	USMG5	hsa:84833	up-regulated during skeletal muscle growth 5 homolog (mouse)
RPS28	mRNA	249.689	267.325	NM_001031.4	RPS28	hsa:6234	ribosomal protein S28
HNRNPAB	mRNA	261.411	311.749	NM_031266.2	HNRNPAB	hsa:3182	heterogeneous nuclear ribonucleoprotein A/B
PSMB6	mRNA	255.32	274.139	NM_002798.2	PSMB6	hsa:5694	proteasome (prosome, macropain) subunit, beta type, 6
RPS23	mRNA	257.878	281.669	NM_001025.4	RPS23	hsa:6228	ribosomal protein S23
COX6C	mRNA	260.012	257.202	NM_004374.3	COX6C	hsa:1345	cytochrome c oxidase subunit VIc
ATP5I	mRNA	246.763	238.445	NR_033743.1	ATP5I	hsa:521	ATP synthase, H+ transporting, mitochondrial Fo complex, subunit E
EIF4A1	mRNA	251.143	300.381	NM_001416.3	EIF4A1	hsa:1973	eukaryotic translation initiation factor 4A1
PRDX2	mRNA	271.89	246.993	NM_181738.1	PRDX2	hsa:7001	peroxiredoxin 2
GSTO1	mRNA	246.663	274.537	NM_004832.2	GSTO1	hsa:9446	glutathione S-transferase omega 1
TUBB	mRNA	270.279	265.393	NR_120608.1	TUBB	hsa:203068	tubulin, beta class I
HMGA1	mRNA	263.017	271.162	NM_145905.2	HMGA1	hsa:3159	high mobility group AT-hook 1
GAS5	lncRNA	196.408	362.819	NR_002578.2	GAS5	hsa:60674	growth arrest-specific 5 (non-protein coding)
SRSF9	mRNA	255.646	267.608	NM_003769.2	SRSF9	hsa:8683	serine/arginine-rich splicing factor 9
RPS27P3	ncRNA	244.242	257.8	RPS27P3	RPS27P3		ribosomal protein S27 pseudogene 3
ALDH1A1	mRNA	311.828	198.124	NM_000689.4	ALDH1A1	hsa:216	aldehyde dehydrogenase 1 family, member A1
EEF1B2	mRNA	228.265	286.101	NM_021121.3	EEF1B2	hsa:1933	eukaryotic translation elongation factor 1 beta 2
RPL37	mRNA	240.195	264.263	NM_000997.4	RPL37	hsa:6167	ribosomal protein L37
TOMM6	mRNA	233.783	273.667	NM_001134493.1	TOMM6	hsa:100188893	translocase of outer mitochondrial membrane 6 homolog (yeast)
HSPA9	mRNA	267.86	283.279	NM_004134.6	HSPA9	hsa:3313	heat shock 70kDa protein 9 (mortalin)
PPP1CA	mRNA	243.569	269.867	NM_206873.1	PPP1CA	hsa:5499	protein phosphatase 1, catalytic subunit, alpha isozyme
S100A11	mRNA	234.551	267.382	NM_005620.1	S100A11	hsa:6282	S100 calcium binding protein A11
NEDD8	mRNA	251.437	258.699	NM_006156.2	NEDD8	hsa:4738	neural precursor cell expressed, developmentally down-regulated 8
PHB2	mRNA	237.772	280.024	NM_001267700.1	PHB2	hsa:11331	prohibitin 2
EIF3G	mRNA	220.372	279.177	NM_003755.3	EIF3G	hsa:8666	eukaryotic translation initiation factor 3, subunit G
UBA52	mRNA	226.848	265.74	NM_003333.3	UBA52	hsa:7311	ubiquitin A-52 residue ribosomal protein fusion product 1
DAD1	mRNA	246.764	246.849	NM_001344.3	DAD1	hsa:1603	defender against cell death 1
SET	mRNA	254.337	273.516	NM_003011.3	SET	hsa:6418	SET nuclear proto-oncogene
TRNL1	tRNA	265.472	278.504	TRNL1	TRNL1	hsa:4567	tRNA
HNRNPD	mRNA	258.159	256.183	NM_031370.2	HNRNPD	hsa:3184	heterogeneous nuclear ribonucleoprotein D (AU-rich element RNA binding protein 1, 37kDa)
CCT8	mRNA	248.303	269.682	NM_006585.3	CCT8	hsa:10694	chaperonin containing TCP1, subunit 8 (theta)
PFDN5	mRNA	230.047	252.807	NM_145897.2	PFDN5	hsa:5204	prefoldin subunit 5
NDUFS6	mRNA	228.89	252.348	NM_004553.4	NDUFS6	hsa:4726	NADH dehydrogenase (ubiquinone) Fe-S protein 6, 13kDa (NADH-coenzyme Q reductase)
NME1	mRNA	202.942	289.189	NM_198175.1	NME1	hsa:4830	NME/NM23 nucleoside diphosphate kinase 1
ARF1	mRNA	250.783	253.827	NM_001658.3	ARF1	hsa:375	ADP-ribosylation factor 1
CCT7	mRNA	239.976	260.222	NR_029402.1	CCT7	hsa:10574	chaperonin containing TCP1, subunit 7 (eta)
PSMB5	mRNA	244.659	252.395	NM_002797.4	PSMB5	hsa:5693	proteasome (prosome, macropain) subunit, beta type, 5
YWHAZ	mRNA	273.73	241.974	NM_145690.2	YWHAZ	hsa:7534	tyrosine 3-monooxygenase/tryptophan 5-monooxygenase activation protein, zeta
HMGN2	mRNA	242.006	236.251	NM_005517.3	HMGN2	hsa:3151	high mobility group nucleosomal binding domain 2
ATP5O	mRNA	243.085	237.75	NM_001697.2	ATP5O	hsa:539	ATP synthase, H+ transporting, mitochondrial F1 complex, O subunit
PPA1	mRNA	235.866	273.263	NM_021129.3	PPA1	hsa:5464	pyrophosphatase (inorganic) 1
ARF4	mRNA	267.207	240.179	NM_001660.3	ARF4	hsa:378	ADP-ribosylation factor 4
TIMM17A	mRNA	228.656	277.739	NM_006335.2	TIMM17A	hsa:10440	translocase of inner mitochondrial membrane 17 homolog A (yeast)
RPL34	mRNA	210.432	258.707	NM_033625.2	RPL34	hsa:6164	ribosomal protein L34
TCP1	mRNA	251.357	257.475	NM_030752.2	TCP1	hsa:6950	t-complex 1
GNG5	mRNA	239.574	242.645	NM_005274.2	GNG5	hsa:2787	guanine nucleotide binding protein (G protein), gamma 5
AURKAIP1	mRNA	200.363	256.624	NM_017900.2	AURKAIP1	hsa:54998	aurora kinase A interacting protein 1
CKS1B	mRNA	224.025	257.288	NR_024163.1	CKS1B	hsa:1163	CDC28 protein kinase regulatory subunit 1B
LSM7	mRNA	209.916	262.075	NM_016199.2	LSM7	hsa:51690	LSM7 homolog, U6 small nuclear RNA associated (S. cerevisiae)
SNRPB	mRNA	215.23	269.057	NM_198216.1	SNRPB	hsa:6628	small nuclear ribonucleoprotein polypeptides B and B1
C19orf43	mRNA	222.615	245.689	NM_024038.2	C19orf43	hsa:79002	chromosome 19 open reading frame 43
OST4	mRNA	236.331	227.798	NM_001134693.1	OST4	hsa:100128731	oligosaccharyltransferase 4 homolog (S. cerevisiae)
PSMA1	mRNA	235.602	248.653	NM_148976.2	PSMA1	hsa:5682	proteasome (prosome, macropain) subunit, alpha type, 1
SLIRP	mRNA	203.104	259.216	NR_052025.1	SLIRP	hsa:81892	SRA stem-loop interacting RNA binding protein
BLVRB	mRNA	231.206	215.096	NM_000713.2	BLVRB	hsa:645	biliverdin reductase B (flavin reductase (NADPH))
ALYREF	mRNA	219.233	252.746	NM_005782.3	ALYREF	hsa:10189	Aly/REF export factor
RANBP1	mRNA	210.668	258.142	NM_002882.3	RANBP1	hsa:5902	RAN binding protein 1
ACTA2	mRNA	284.634	138.025	NM_001613.2	ACTA2	hsa:59	actin, alpha 2, smooth muscle, aorta
MDK	mRNA	216.974	212.154	NR_073039.1	MDK	hsa:4192	midkine (neurite growth-promoting factor 2)
FBL	mRNA	206.45	241.45	NM_001436.3	FBL	hsa:2091	fibrillarin
PGD	mRNA	244.011	216.32	NM_002631	PGD	hsa:5226	phosphogluconate dehydrogenase
TRNY	tRNA	286.627	239.12	TRNY	TRNY	hsa:4579	tRNA
RPS24	mRNA	212.789	232.416	NM_033022.3	RPS24	hsa:6229	ribosomal protein S24
ATP5H	mRNA	220.959	203.604	NM_006356.2	ATP5H	hsa:10476	ATP synthase, H+ transporting, mitochondrial Fo complex, subunit d
MLF2	mRNA	227.799	223.277	NR_026581.1	MLF2	hsa:8079	myeloid leukemia factor 2
GABARAP	mRNA	222.516	211.035	NM_007278.1	GABARAP	hsa:11337	GABA(A) receptor-associated protein
NDUFB10	mRNA	219.551	212.996	NM_004548.2	NDUFB10	hsa:4716	NADH dehydrogenase (ubiquinone) 1 beta subcomplex, 10, 22kDa
MDH1	mRNA	244.047	209.769	NM_005917.3	MDH1	hsa:4190	malate dehydrogenase 1, NAD (soluble)
HNRNPK	mRNA	243.16	238.886	NM_031263.2	HNRNPK	hsa:3190	heterogeneous nuclear ribonucleoprotein K
CSTB	mRNA	214.877	224.844	NM_000100.3	CSTB	hsa:1476	cystatin B (stefin B)
PDIA3	mRNA	234.131	208.782	NM_005313.4	PDIA3	hsa:2923	protein disulfide isomerase family A, member 3
TNNT1	mRNA	210.621	199.817	NM_003283.5	TNNT1	hsa:7138	troponin T type 1 (skeletal, slow)
CCT4	mRNA	223.191	236.467	NM_006430.3	CCT4	hsa:10575	chaperonin containing TCP1, subunit 4 (delta)
RHOC	mRNA	215.383	223.725	NM_175744.4	RHOC	hsa:389	ras homolog family member C
ROMO1	mRNA	200.116	202.216	NM_080748.2	ROMO1	hsa:140823	reactive oxygen species modulator 1
RPL15	mRNA	209.311	234.43	NM_002948.3	RPL15	hsa:6138	ribosomal protein L15
B2M	mRNA	219.114	226.322	NM_004048.2	B2M	hsa:567	beta-2-microglobulin
PSAP	mRNA	243.785	203.664	NM_002778.2	PSAP	hsa:5660	prosaposin
EIF4G2	mRNA	233.307	236.043	NM_001418.3	EIF4G2	hsa:1982	eukaryotic translation initiation factor 4 gamma, 2
ISG15	mRNA	198.757	220.72	NM_005101.3	ISG15	hsa:9636	ISG15 ubiquitin-like modifier
ATP5G1	mRNA	207.74	211.401	NM_005175.2	ATP5G1	hsa:516	ATP synthase, H+ transporting, mitochondrial Fo complex, subunit C1 (subunit 9)
PGAM1	mRNA	210.144	233.205	NM_002629.2	PGAM1	hsa:5223	phosphoglycerate mutase 1 (brain)
DBI	mRNA	215.964	212.489	NR_104221.1	DBI	hsa:1622	diazepam binding inhibitor (GABA receptor modulator, acyl-CoA binding protein)
SNRPG	mRNA	211.11	215.875	NM_003096.2	SNRPG	hsa:6637	small nuclear ribonucleoprotein polypeptide G
LSM3	mRNA	205.538	216.392	NM_014463.2	LSM3	hsa:27258	LSM3 homolog, U6 small nuclear RNA associated (S. cerevisiae)
PRDX3	mRNA	234.374	211.355	NR_126102.1	PRDX3	hsa:10935	peroxiredoxin 3
ATP6V0E1	mRNA	206.827	221.561	NM_003945.3	ATP6V0E1	hsa:8992	ATPase, H+ transporting, lysosomal 9kDa, V0 subunit e1
UBE2M	mRNA	194.763	230.513	NM_003969.3	UBE2M	hsa:9040	ubiquitin-conjugating enzyme E2M
TOMM5	mRNA	190.068	230.551	NM_001134485.1	TOMM5	hsa:401505	translocase of outer mitochondrial membrane 5 homolog (yeast)
HMGB2	mRNA	214.443	218.712	NM_002129.3	HMGB2	hsa:3148	high mobility group box 2
SNHG5	lncRNA	175.691	236.664	NR_003038.2	SNHG5	hsa:387066	small nucleolar RNA host gene 5 (non-protein coding)
MRPL41	mRNA	186.113	217.101	NM_032477.2	MRPL41	hsa:64975	mitochondrial ribosomal protein L41
VDAC1	mRNA	208.782	232.497	NR_036624.1	VDAC1	hsa:7416	voltage-dependent anion channel 1
ATP5C1	mRNA	202.964	215.085	NM_005174.2	ATP5C1	hsa:509	ATP synthase, H+ transporting, mitochondrial F1 complex, gamma polypeptide 1
TKT	mRNA	204.579	217.909	NR_047579.1	TKT	hsa:7086	transketolase
KRTCAP2	mRNA	200.877	207.478	NM_173852.3	KRTCAP2	hsa:200185	keratinocyte associated protein 2
NUDC	mRNA	190.912	226.539	NM_006600.3	NUDC	hsa:10726	nudC nuclear distribution protein
STIP1	mRNA	206.377	222.825	NM_006819.2	STIP1	hsa:10963	stress-induced phosphoprotein 1
TMED2	mRNA	227.017	210.981	NM_006815.3	TMED2	hsa:10959	transmembrane emp24 domain trafficking protein 2
UQCRC1	mRNA	206.346	202.998	NM_003365.2	UQCRC1	hsa:7384	ubiquinol-cytochrome c reductase core protein I
SNORD96A	snoRNA	210.331	248.204	NR_002592.1	SNORD96A	hsa:619571	small nucleolar RNA, C/D box 96A
ARPC3	mRNA	196.732	218.855	NM_001287222.1	ARPC3	hsa:10094	actin related protein 2/3 complex, subunit 3, 21kDa
TRIM28	mRNA	194.832	223.171	NM_005762.2	TRIM28	hsa:10155	tripartite motif containing 28
POMP	mRNA	192.257	212.773	NM_015932.5	POMP	hsa:51371	proteasome maturation protein
ARPC5	mRNA	225.124	190.142	NM_005717.3	ARPC5	hsa:10092	actin related protein 2/3 complex, subunit 5, 16kDa
LAMTOR5	mRNA	196.738	207.422	NM_006402.2	LAMTOR5	hsa:10542	late endosomal/lysosomal adaptor, MAPK and MTOR activator 5
SQSTM1	mRNA	201.196	232.856	NM_003900.4	SQSTM1	hsa:8878	sequestosome 1
C14orf2	mRNA	191.006	204.451	NM_004894.2	C14orf2	hsa:9556	chromosome 14 open reading frame 2
RPL36AP42	ncRNA	185.078	206.504	RPL36AP42	RPL36AP42		ribosomal protein L36a pseudogene 42
RPN1	mRNA	215.215	202.113	NM_002950.3	RPN1	hsa:6184	ribophorin I
GJA1	mRNA	232.921	200.937	NM_000165.4	GJA1	hsa:2697	gap junction protein, alpha 1, 43kDa
UBL5	mRNA	193.633	195.418	NM_024292.3	UBL5	hsa:59286	ubiquitin-like 5
ATP5L	mRNA	202.748	192.544	NR_033759.1	ATP5L	hsa:10632	ATP synthase, H+ transporting, mitochondrial Fo complex, subunit G
H3F3B	mRNA	181.739	242.497	NM_005324	H3F3B	hsa:3021	H3 histone, family 3B (H3.3B)
DNAJA1	mRNA	212.741	213.888	NM_001539	DNAJA1	hsa:3301	DnaJ (Hsp40) homolog, subfamily A, member 1
MRPS34	mRNA	172.419	223.591	NM_023936.1	MRPS34	hsa:65993	mitochondrial ribosomal protein S34
NDUFV2	mRNA	197.14	200.268	NM_021074.4	NDUFV2	hsa:4729	NADH dehydrogenase (ubiquinone) flavoprotein 2, 24kDa
UBC	mRNA	207.04	223.198	NM_021009.6	UBC	hsa:7316	ubiquitin C
TMEM258	mRNA	192.326	193.688	NM_014206.3	TMEM258	hsa:746	transmembrane protein 258
PSMC5	mRNA	185.323	217.701	NM_002805.5	PSMC5	hsa:5705	proteasome (prosome, macropain) 26S subunit, ATPase, 5
CHCHD10	mRNA	184.008	194.318	NR_125755.1	CHCHD10	hsa:400916	coiled-coil-helix-coiled-coil-helix domain containing 10
ATP5A1	mRNA	212.417	196.797	NM_004046.5	ATP5A1	hsa:498	ATP synthase, H+ transporting, mitochondrial F1 complex, alpha subunit 1, cardiac muscle
EIF3M	mRNA	185.993	211.082	NM_006360	EIF3M	hsa:10480	eukaryotic translation initiation factor 3, subunit M
GTF3A	mRNA	185.24	201.175	NM_002097.2	GTF3A	hsa:2971	general transcription factor IIIA
UQCRFS1	mRNA	184.572	206.805	NM_006003.2	UQCRFS1	hsa:7386	ubiquinol-cytochrome c reductase, Rieske iron-sulfur polypeptide 1
RPL27A	mRNA	188.889	192.573	NM_032650.1	RPL27A	hsa:6157	ribosomal protein L27a
NDUFA12	mRNA	184.3	201.036	NM_018838.4	NDUFA12	hsa:55967	NADH dehydrogenase (ubiquinone) 1 alpha subcomplex, 12
KPNA2	mRNA	203.426	201.398	NM_002266.2	KPNA2	hsa:3838	karyopherin alpha 2 (RAG cohort 1, importin alpha 1)
TPM4	mRNA	226.186	187.671	NM_003290.2	TPM4	hsa:7171	tropomyosin 4
PDIA4	mRNA	214.393	181.33	NM_004911.4	PDIA4	hsa:9601	protein disulfide isomerase family A, member 4
PSMA3	mRNA	196.916	196.274	NR_038123.1	PSMA3	hsa:5684	proteasome (prosome, macropain) subunit, alpha type, 3
PSMA2	mRNA	185.873	200.371	NM_002787.4	PSMA2	hsa:5683	proteasome (prosome, macropain) subunit, alpha type, 2
SRP9	mRNA	202.255	196.892	NM_003133.5	SRP9	hsa:6726	signal recognition particle 9kDa
RPL22L1	mRNA	160.305	210.174	NM_001099645.1	RPL22L1	hsa:200916	ribosomal protein L22-like 1
NME1-NME2	mRNA	170.964	201.202	NR_037149.1	NME1-NME2	hsa:654364	NME1-NME2 readthrough
PCBP1	mRNA	194.524	196.697	NM_006196.3	PCBP1	hsa:5093	poly(rC) binding protein 1
EEF1A1P5	ncRNA	231.292	179.656	UPI00001AF916	EEF1A1P5		eukaryotic translation elongation factor 1 alpha 1 pseudogene 5
FDPS	mRNA	208.467	172.302	NM_002004.3	FDPS	hsa:2224	farnesyl diphosphate synthase
RPN2	mRNA	195.736	186.487	NM_002951.3	RPN2	hsa:6185	ribophorin II
CCT5	mRNA	183.53	210.72	NM_012073	CCT5	hsa:22948	chaperonin containing TCP1, subunit 5 (epsilon)
EIF3H	mRNA	192.766	196.227	NM_003756.2	EIF3H	hsa:8667	eukaryotic translation initiation factor 3, subunit H
NDUFB8	mRNA	183.206	187.02	NM_005004.3	NDUFB8	hsa:4714	NADH dehydrogenase (ubiquinone) 1 beta subcomplex, 8, 19kDa
SSU72	mRNA	171.857	200.56	NM_014188.2	SSU72	hsa:29101	SSU72 RNA polymerase II CTD phosphatase homolog (S. cerevisiae)
MYDGF	mRNA	179.474	191.676	NM_019107.3	MYDGF	hsa:56005	chromosome 19 open reading frame 10
EIF2S3	mRNA	201.846	188.058	NM_001415.3	EIF2S3	hsa:1968	eukaryotic translation initiation factor 2, subunit 3 gamma, 52kDa
APP	mRNA	222.826	177.467	NM_201414.2	APP	hsa:351	amyloid beta (A4) precursor protein
SRP14	mRNA	188.299	187.112	NR_104021.1	SRP14	hsa:6727	signal recognition particle 14kDa (homologous Alu RNA binding protein)
YWHAQ	mRNA	203.41	192.204	NM_006826.3	YWHAQ	hsa:10971	tyrosine 3-monooxygenase/tryptophan 5-monooxygenase activation protein, theta
ATP6V1E1	mRNA	180.739	199.238	NM_001696.3	ATP6V1E1	hsa:529	ATPase, H+ transporting, lysosomal 31kDa, V1 subunit E1
S100A13	mRNA	167.665	182.124	NM_005979.2	S100A13	hsa:6284	S100 calcium binding protein A13
PTGES3	mRNA	189.343	199.081	NR_104219.1	PTGES3	hsa:10728	prostaglandin E synthase 3 (cytosolic)
ARPC1B	mRNA	186.751	177.705	NM_005720.3	ARPC1B	hsa:10095	actin related protein 2/3 complex, subunit 1B, 41kDa
BEX3	mRNA	184.435	170.385	NM_206917.2	NGFRAP1	hsa:27018	nerve growth factor receptor (TNFRSF16) associated protein 1
EIF3I	mRNA	173.795	203.383	NM_003757.2	EIF3I	hsa:8668	eukaryotic translation initiation factor 3, subunit I
POLR2L	mRNA	162.446	181.042	NM_021128.4	POLR2L	hsa:5441	polymerase (RNA) II (DNA directed) polypeptide L, 7.6kDa
ATF4	mRNA	161.816	225.598	NM_182810.2	ATF4	hsa:468	activating transcription factor 4
EIF3F	mRNA	176.905	188.047	NM_003754.2	EIF3F	hsa:8665	eukaryotic translation initiation factor 3, subunit F
NDUFS3	mRNA	173.29	190.38	NM_004551.2	NDUFS3	hsa:4722	NADH dehydrogenase (ubiquinone) Fe-S protein 3, 30kDa (NADH-coenzyme Q reductase)
PSMD8	mRNA	175.153	191.219	NM_002812.4	PSMD8	hsa:5714	proteasome (prosome, macropain) 26S subunit, non-ATPase, 8
SF3B5	mRNA	158.186	204.585	NM_031287.2	SF3B5	hsa:83443	splicing factor 3b, subunit 5, 10kDa
TAGLN2	mRNA	179.435	191.017	NM_003564.2	TAGLN2	hsa:8407	transgelin 2
SNHG6	lncRNA	152.112	207.337	NR_002599.1	SNHG6	hsa:641638	small nucleolar RNA host gene 6 (non-protein coding)
SDHB	mRNA	170.444	195.586	NM_003000.2	SDHB	hsa:6390	succinate dehydrogenase complex, subunit B, iron sulfur (Ip)
CIB1	mRNA	172.447	178.631	NR_102427.1	CIB1	hsa:10519	calcium and integrin binding 1 (calmyrin)
TXNRD1	mRNA	198.295	193.424	NM_182743.2	TXNRD1	hsa:7296	thioredoxin reductase 1
NHP2	mRNA	169.397	184.493	NM_017838.3	NHP2	hsa:55651	NHP2 ribonucleoprotein
VDAC3	mRNA	183.687	182.759	NM_005662.6	VDAC3	hsa:7419	voltage-dependent anion channel 3
RPL13	mRNA	156.183	188.024	NM_033251.2	RPL13	hsa:6137	ribosomal protein L13
PCNA	mRNA	178.784	176.934	NM_182649.1	PCNA	hsa:5111	proliferating cell nuclear antigen
KDELR1	mRNA	185.278	165.357	NM_006801.2	KDELR1	hsa:10945	KDEL (Lys-Asp-Glu-Leu) endoplasmic reticulum protein retention receptor 1
AES	mRNA	174.508	168.708	NM_198970.1	AES	hsa:166	amino-terminal enhancer of split
MRPL12	mRNA	159.669	190.624	NM_002949.3	MRPL12	hsa:6182	mitochondrial ribosomal protein L12
RPL36AP37	ncRNA	155.64	177.412	RPL36AP37	RPL36AP37		ribosomal protein L36a pseudogene 37
EBNA1BP2	mRNA	147.998	216.655	NM_006824.2	EBNA1BP2	hsa:10969	EBNA1 binding protein 2
SSRP1	mRNA	178.518	188.677	NM_003146.2	SSRP1	hsa:6749	structure specific recognition protein 1
HAX1	mRNA	175.071	184.945	NM_006118.3	HAX1	hsa:10456	HCLS1 associated protein X-1
SNRPF	mRNA	160.226	190.137	NM_003095.2	SNRPF	hsa:6636	small nuclear ribonucleoprotein polypeptide F
ATP6V1F	mRNA	164.575	183.226	NM_004231.3	ATP6V1F	hsa:9296	ATPase, H+ transporting, lysosomal 14kDa, V1 subunit F
RBBP7	mRNA	192.023	162.61	NM_002893.3	RBBP7	hsa:5931	retinoblastoma binding protein 7
NDUFB2	mRNA	158.084	177.542	NM_004546.2	NDUFB2	hsa:4708	NADH dehydrogenase (ubiquinone) 1 beta subcomplex, 2, 8kDa
VDAC2	mRNA	167.448	187.052	NR_033675.1	VDAC2	hsa:7417	voltage-dependent anion channel 2
TIMM10	mRNA	152.639	187.667	NM_012456.2	TIMM10	hsa:26519	translocase of inner mitochondrial membrane 10 homolog (yeast)
MORF4L1	mRNA	182.753	170.251	NM_206839.2	MORF4L1	hsa:10933	mortality factor 4 like 1
ID1	mRNA	149.077	204.48	NM_181353.2	ID1	hsa:3397	inhibitor of DNA binding 1, dominant negative helix-loop-helix protein
CNN2	mRNA	172.613	173.063	NM_201277	CNN2	hsa:1265	calponin 2
NDUFB1	mRNA	167.634	156.566	NM_004545.3	NDUFB1	hsa:4707	NADH dehydrogenase (ubiquinone) 1 beta subcomplex, 1, 7kDa
SF3B2	mRNA	170.467	176.815	NM_006842.2	SF3B2	hsa:10992	splicing factor 3b, subunit 2, 145kDa
JTB	mRNA	161.227	174.04	NM_006694.3	JTB	hsa:10899	jumping translocation breakpoint
RPL10P16	ncRNA	171.235	168.165	RPL10P16	RPL10P16		ribosomal protein L10 pseudogene 16
GNB2	mRNA	162.025	170.206	NM_005273.3	GNB2	hsa:2783	guanine nucleotide binding protein (G protein), beta polypeptide 2
PRMT1	mRNA	159.042	186.341	NR_033397.4	PRMT1	hsa:3276	protein arginine methyltransferase 1
CLIC1	mRNA	152.027	185.372	NM_001288.4	CLIC1	hsa:1192	chloride intracellular channel 1
C1orf43	mRNA	174.564	166.67	NM_138740.3	C1orf43	hsa:25912	chromosome 1 open reading frame 43
HIGD2A	mRNA	163.664	164.98	NM_138820.2	HIGD2A	hsa:192286	HIG1 hypoxia inducible domain family, member 2A
AHSA1	mRNA	162.646	175.944	NM_012111.2	AHSA1	hsa:10598	AHA1, activator of heat shock 90kDa protein ATPase homolog 1 (yeast)
HN1	mRNA	151.575	171.586	NR_109933.1	HN1	hsa:51155	hematological and neurological expressed 1
VCP	mRNA	178.909	165.43	NM_007126.3	VCP	hsa:7415	valosin containing protein
TAGLN	mRNA	177.242	121.981	NM_003186.3	TAGLN	hsa:6876	transgelin
LMAN2	mRNA	168.524	162.199	NM_006816.2	LMAN2	hsa:10960	lectin, mannose-binding 2
HNRNPM	mRNA	163.315	177.971	NM_031203.3	HNRNPM	hsa:4670	heterogeneous nuclear ribonucleoprotein M
COPE	mRNA	156.771	161.025	NM_199444.1	COPE	hsa:11316	coatomer protein complex, subunit epsilon
RAC1	mRNA	164.174	174.178	NM_198829.1	RAC1	hsa:5879	ras-related C3 botulinum toxin substrate 1 (rho family, small GTP binding protein Rac1)
STMN1	mRNA	169.034	144.596	NM_203401.1	STMN1	hsa:3925	stathmin 1
CCT2	mRNA	162.136	177.384	NM_006431.2	CCT2	hsa:10576	chaperonin containing TCP1, subunit 2 (beta)
MDH2	mRNA	157.513	163.362	NR_104165.1	MDH2	hsa:4191	malate dehydrogenase 2, NAD (mitochondrial)
RAB13	mRNA	172.552	134.083	NR_073553.1	RAB13	hsa:5872	RAB13, member RAS oncogene family
IFI30	mRNA	160.113	153.144	NM_006332.4	IFI30	hsa:10437	interferon, gamma-inducible protein 30
GARS	mRNA	160.118	184.23	NM_002047.2	GARS	hsa:2617	glycyl-tRNA synthetase
CYC1	mRNA	146.689	169.516	NM_001916.4	CYC1	hsa:1537	cytochrome c-1
WDR1	mRNA	169.004	160.661	NM_017491.3	WDR1	hsa:9948	WD repeat domain 1
RPL22	mRNA	151.194	167.043	NM_000983.3	RPL22	hsa:6146	ribosomal protein L22
HMOX1	mRNA	144.803	196.714	NM_002133.2	HMOX1	hsa:3162	heme oxygenase (decycling) 1
GDI2	mRNA	169.973	162.935	NM_001494.3	GDI2	hsa:2665	GDP dissociation inhibitor 2
LRRC59	mRNA	166.568	174.417	NM_018509.3	LRRC59	hsa:55379	leucine rich repeat containing 59
CDC37	mRNA	148.735	174.97	NM_007065.3	CDC37	hsa:11140	cell division cycle 37
UBE2C	mRNA	150.859	172.517	NR_104036.1	UBE2C	hsa:11065	ubiquitin-conjugating enzyme E2C
ATP5D	mRNA	138.537	162.181	NM_001687.4	ATP5D	hsa:513	ATP synthase, H+ transporting, mitochondrial F1 complex, delta subunit
EMP3	mRNA	156.922	144.273	NM_001425.2	EMP3	hsa:2014	epithelial membrane protein 3
C14orf166	mRNA	152.83	155.019	NM_016039.2	C14orf166	hsa:51637	chromosome 14 open reading frame 166
CBX3	mRNA	161.954	164.537	NM_016587.3	CBX3	hsa:11335	chromobox homolog 3
UQCRQ	mRNA	137.96	160.289	NM_014402.4	UQCRQ	hsa:27089	ubiquinol-cytochrome c reductase, complex III subunit VII, 9.5kDa
RPS29	mRNA	131.434	166.761	NM_001032.4	RPS29	hsa:6235	ribosomal protein S29
PTRF	mRNA	159.709	157.62	NM_012232.5	PTRF	hsa:284119	polymerase I and transcript release factor
TRNR	tRNA	140.553	180.909	TRNR	TRNR	hsa:4573	tRNA
NEFH	mRNA	167.597	148.051	NM_021076.3	NEFH	hsa:4744	neurofilament, heavy polypeptide
CALM3	mRNA	177.09	140.82	NM_005184.2	CALM3	hsa:808	calmodulin 3 (phosphorylase kinase, delta)
CDKN3	mRNA	151.569	157.237	NM_005192.3	CDKN3	hsa:1033	cyclin-dependent kinase inhibitor 3
PPP4C	mRNA	145.97	161.729	NM_002720	PPP4C	hsa:5531	protein phosphatase 4, catalytic subunit
CNIH1	mRNA	150.596	173.426	NM_005776.2	CNIH1	hsa:10175	cornichon family AMPA receptor auxiliary protein 1
NAP1L1	mRNA	157.149	154.462	NM_139207	NAP1L1	hsa:4673	nucleosome assembly protein 1-like 1
SEC13	mRNA	163.467	149.12	NM_183352.2	SEC13	hsa:6396	SEC13 homolog (S. cerevisiae)
ERP29	mRNA	149.462	154.094	NM_006817.3	ERP29	hsa:10961	endoplasmic reticulum protein 29
TUFM	mRNA	141.763	173.551	NM_003321.4	TUFM	hsa:7284	Tu translation elongation factor, mitochondrial
STRAP	mRNA	151.742	167.057	NM_007178.3	STRAP	hsa:11171	serine/threonine kinase receptor associated protein
STOML2	mRNA	140.316	171.375	NM_013442.2	STOML2	hsa:30968	stomatin (EPB72)-like 2
PFN2	mRNA	163.95	150.28	NM_053024.3	PFN2	hsa:5217	profilin 2
AP1S1	mRNA	142.678	166.117	NM_057089.2	AP1S1	hsa:1174	adaptor-related protein complex 1, sigma 1 subunit
EIF4H	mRNA	167.366	154.515	NM_031992.1	EIF4H	hsa:7458	eukaryotic translation initiation factor 4H
TMED9	mRNA	147.823	155.331	NM_017510.4	TMED9	hsa:54732	transmembrane emp24 protein transport domain containing 9
SF3B6	mRNA	139.425	157.233	NM_016047.3	SF3B6	hsa:51639	splicing factor 3b, subunit 6, 14kDa
SNX3	mRNA	162.836	149.933	NM_152828.2	SNX3	hsa:8724	sorting nexin 3
CERS2	mRNA	160.647	158.951	NM_181746.3	CERS2	hsa:29956	ceramide synthase 2
SNRPC	mRNA	142.999	157.394	NR_029472.1	SNRPC	hsa:6631	small nuclear ribonucleoprotein polypeptide C
TCEB2	mRNA	141.884	147.223	NM_207013.2	TCEB2	hsa:6923	transcription elongation factor B (SIII), polypeptide 2 (18kDa, elongin B)
GHITM	mRNA	155.646	151.976	NM_014394.2	GHITM	hsa:27069	growth hormone inducible transmembrane protein
PSMD2	mRNA	166.577	141.805	NM_002808.4	PSMD2	hsa:5708	proteasome (prosome, macropain) 26S subunit, non-ATPase, 2
MORF4L2	mRNA	171.023	145.748	NM_012286.2	MORF4L2	hsa:9643	mortality factor 4 like 2
HNRNPL	mRNA	151.726	159.553	NM_001533.2	HNRNPL	hsa:3191	heterogeneous nuclear ribonucleoprotein L
NOP56	mRNA	129.213	185.345	NR_027700.2	NOP56	hsa:10528	NOP56 ribonucleoprotein
TIMM23	mRNA	143.476	157.532	NR_073029.1	TIMM23	hsa:100287932	translocase of inner mitochondrial membrane 23 homolog (yeast)
SDF4	mRNA	149.351	148.895	NM_016547.2	SDF4	hsa:51150	stromal cell derived factor 4
PSMD14	mRNA	155.231	148.957	NM_005805.5	PSMD14	hsa:10213	proteasome (prosome, macropain) 26S subunit, non-ATPase, 14
DNAJC8	mRNA	149.462	152.314	NM_014280.2	DNAJC8	hsa:22826	DnaJ (Hsp40) homolog, subfamily C, member 8
CACYBP	mRNA	147.155	156.039	NM_014412.2	CACYBP	hsa:27101	calcyclin binding protein
PEBP1	mRNA	147.385	145.949	NM_002567	PEBP1	hsa:5037	phosphatidylethanolamine binding protein 1
NOC2L	mRNA	134.025	171.026	NM_015658.3	NOC2L	hsa:26155	nucleolar complex associated 2 homolog (S. cerevisiae)
SUMO1	mRNA	148.24	148.594	NM_003352.4	SUMO1	hsa:7341	small ubiquitin-like modifier 1
FKBP8	mRNA	153.176	135.834	NM_012181	FKBP8	hsa:23770	FK506 binding protein 8, 38kDa
PTTG1	mRNA	139.303	142.49	NM_004219.3	PTTG1	hsa:9232	pituitary tumor-transforming 1
ANXA2	mRNA	151.412	135.59	NM_004039.2	ANXA2	hsa:302	annexin A2
PRELID1	mRNA	137.099	162.625	NM_013237.3	PRELID1	hsa:27166	PRELI domain containing 1
PPM1G	mRNA	138.883	161.614	NM_177983.2	PPM1G	hsa:5496	protein phosphatase, Mg2+/Mn2+ dependent, 1G
NDUFA4	mRNA	138.847	140.026	NM_002489.3	NDUFA4	hsa:4697	NDUFA4, mitochondrial complex associated
SDF2L1	mRNA	130.777	148.351	NM_022044.2	SDF2L1	hsa:23753	stromal cell-derived factor 2-like 1
ATP6V0C	mRNA	144.622	143.841	NM_001694.3	ATP6V0C	hsa:527	ATPase, H+ transporting, lysosomal 16kDa, V0 subunit c
PSMC3	mRNA	140.586	150.643	NM_002804.4	PSMC3	hsa:5702	proteasome (prosome, macropain) 26S subunit, ATPase, 3
TMX2	mRNA	146.684	150.882	NR_026593.2	TMX2	hsa:51075	thioredoxin-related transmembrane protein 2
KRT18	mRNA	122.488	176.346	NM_199187.1	KRT18	hsa:3875	keratin 18, type I
PTGR1	mRNA	153.763	133.486	NM_012212.3	PTGR1	hsa:22949	prostaglandin reductase 1
ANP32A	mRNA	149.177	143.78	NM_006305.3	ANP32A	hsa:8125	acidic (leucine-rich) nuclear phosphoprotein 32 family, member A
MRPL18	mRNA	138.766	155.351	NM_014161.3	MRPL18	hsa:29074	mitochondrial ribosomal protein L18
PSME2	mRNA	129.713	152.818	NM_002818.2	PSME2	hsa:5721	proteasome (prosome, macropain) activator subunit 2 (PA28 beta)
GTF3C6	mRNA	136.778	143.731	NM_138408.3	GTF3C6	hsa:112495	general transcription factor IIIC, polypeptide 6, alpha 35kDa
TOMM7	mRNA	137.483	136.154	NM_019059.3	TOMM7	hsa:54543	translocase of outer mitochondrial membrane 7 homolog (yeast)
CUTA	mRNA	136.74	136.465	NM_015921.2	CUTA	hsa:51596	cutA divalent cation tolerance homolog (E. coli)
CDC123	mRNA	143.343	152.576	NM_006023.2	CDC123	hsa:8872	cell division cycle 123
CCNB1	mRNA	145.316	153.012	NM_031966.3	CCNB1	hsa:891	cyclin B1
MRPL24	mRNA	128.916	148.977	NM_145729.2	MRPL24	hsa:79590	mitochondrial ribosomal protein L24
DDX5	mRNA	155.129	142.161	NM_004396.3	DDX5	hsa:1655	DEAD (Asp-Glu-Ala-Asp) box helicase 5
HMGN1	mRNA	143.435	143.55	NM_004965.6	HMGN1	hsa:3150	high mobility group nucleosome binding domain 1
HMGB1	mRNA	142.707	150.495	NM_002128	HMGB1	hsa:3146	high mobility group box 1
C19orf53	mRNA	129.259	142.908	NM_014047.2	C19orf53	hsa:28974	chromosome 19 open reading frame 53
AP2S1	mRNA	133.292	136.029	NM_021575.3	AP2S1	hsa:1175	adaptor-related protein complex 2, sigma 1 subunit
NONO	mRNA	150.221	140.925	NM_007363.4	NONO	hsa:4841	non-POU domain containing, octamer-binding
SNRNP70	mRNA	129.03	146.526	NM_003089.5	SNRNP70	hsa:6625	small nuclear ribonucleoprotein 70kDa (U1)
DDT	mRNA	125.351	137.315	NM_001355.3	DDT	hsa:1652	D-dopachrome tautomerase
PCBP2	mRNA	146.404	139.062	NM_031989.4	PCBP2	hsa:5094	poly(rC) binding protein 2
UQCR10	mRNA	133.271	134.015	NM_013387.3	UQCR10	hsa:29796	ubiquinol-cytochrome c reductase, complex III subunit X
EIF6	mRNA	124.938	159.149	NR_052022.1	EIF6	hsa:3692	eukaryotic translation initiation factor 6
UBE2T	mRNA	138.938	141.152	NM_014176.3	UBE2T	hsa:29089	ubiquitin-conjugating enzyme E2T (putative)
TSPO	mRNA	135.62	126.397	NR_046308.1	TSPO	hsa:706	translocator protein (18kDa)
PRKCSH	mRNA	135.27	142.799	NM_002743.3	PRKCSH	hsa:5589	protein kinase C substrate 80K-H
EIF2S2	mRNA	133.023	153.05	NM_003908.3	EIF2S2	hsa:8894	eukaryotic translation initiation factor 2, subunit 2 beta, 38kDa
SRSF3	mRNA	130.654	160.441	NR_036610.1	SRSF3	hsa:6428	serine/arginine-rich splicing factor 3
ABRACL	mRNA	134.618	143.006	NM_021243.2	ABRACL	hsa:58527	ABRA C-terminal like
SLC25A39	mRNA	129.686	146.661	NM_016016.2	SLC25A39	hsa:51629	solute carrier family 25, member 39
SARNP	mRNA	129.511	143.589	NR_026722.1	SARNP	hsa:84324	SAP domain containing ribonucleoprotein
RPL7P9	ncRNA	132.981	142.93	NM_001093763.1	RPL7P9		ribosomal protein L7 pseudogene 9
BRK1	mRNA	131.898	134.792	NM_018462.4	BRK1	hsa:55845	BRICK1, SCAR/WAVE actin-nucleating complex subunit
PGK1	mRNA	152.173	138.313	NM_000291.3	PGK1	hsa:5230	phosphoglycerate kinase 1
APEX1	mRNA	136.966	140.328	NM_080649.2	APEX1	hsa:328	APEX nuclease (multifunctional DNA repair enzyme) 1
FKBP1A	mRNA	140.99	140.417	NM_054014.3	FKBP1A	hsa:2280	FK506 binding protein 1A, 12kDa
SCD	mRNA	170.93	117.798	NM_005063.4	SCD	hsa:6319	stearoyl-CoA desaturase (delta-9-desaturase)
GADD45GIP1	mRNA	118.501	142.862	NM_052850.3	GADD45GIP1	hsa:90480	growth arrest and DNA-damage-inducible, gamma interacting protein 1
MAD2L1	mRNA	135.179	148.591	NM_002358.3	MAD2L1	hsa:4085	MAD2 mitotic arrest deficient-like 1 (yeast)
EEF1A2	mRNA	132.306	131.944	NM_001958.3	EEF1A2	hsa:1917	eukaryotic translation elongation factor 1 alpha 2
ODC1	mRNA	127.131	166.564	NM_002539.2	ODC1	hsa:4953	ornithine decarboxylase 1
EMP1	mRNA	125.299	178.59	NM_001423.2	EMP1	hsa:2012	epithelial membrane protein 1
KPNB1	mRNA	153.628	133.827	NM_002265.5	KPNB1	hsa:3837	karyopherin (importin) beta 1
TMEM147	mRNA	126.289	147.357	NM_032635.3	TMEM147	hsa:10430	transmembrane protein 147
EIF4A2	mRNA	131.863	160.902	NM_001967.3	EIF4A2	hsa:1974	eukaryotic translation initiation factor 4A2
CD151	mRNA	136.519	133.598	NM_139030.3	CD151	hsa:977	CD151 molecule (Raph blood group)
LINC00493	lncRNA	129.921	144.368	NR_015432.1	LINC00493	hsa:388789	long intergenic non-protein coding RNA 493
ATP5F1	mRNA	133.398	144.195	NM_001688.4	ATP5F1	hsa:515	ATP synthase, H+ transporting, mitochondrial Fo complex, subunit B1
TAF9	mRNA	133.707	149.274	NM_003187.4	TAF9	hsa:6880	TAF9 RNA polymerase II, TATA box binding protein (TBP)-associated factor, 32kDa
VAMP8	mRNA	137.622	117.164	NM_003761.4	VAMP8	hsa:8673	vesicle-associated membrane protein 8
MRPS15	mRNA	126.317	140.134	NM_031280.3	MRPS15	hsa:64960	mitochondrial ribosomal protein S15
ECI2	mRNA	138.679	129.571	NR_028588.1	ECI2	hsa:10455	enoyl-CoA delta isomerase 2
NDUFV1	mRNA	126.854	137.412	NM_007103.3	NDUFV1	hsa:4723	NADH dehydrogenase (ubiquinone) flavoprotein 1, 51kDa
ATP5J	mRNA	130.746	131.55	NM_001685.4	ATP5J	hsa:522	ATP synthase, H+ transporting, mitochondrial Fo complex, subunit F6
BABAM1	mRNA	138.25	127.973	NM_014173.3	BABAM1	hsa:29086	BRISC and BRCA1 A complex member 1
PSAT1	mRNA	146.425	133.566	NM_058179.3	PSAT1	hsa:29968	phosphoserine aminotransferase 1
TOMM22	mRNA	123.157	150.233	NM_020243.4	TOMM22	hsa:56993	translocase of outer mitochondrial membrane 22 homolog (yeast)
AP2M1	mRNA	134.762	134.837	NM_004068.3	AP2M1	hsa:1173	adaptor-related protein complex 2, mu 1 subunit
LMNA	mRNA	135.823	127.829	NM_170708.3	LMNA	hsa:4000	lamin A/C
CDC20	mRNA	125.894	150.752	NM_001255.2	CDC20	hsa:991	cell division cycle 20
ZFAS1	lncRNA	101.471	175.984	NR_003604.2	ZFAS1	hsa:441951	ZNFX1 antisense RNA 1
RDH10	mRNA	144.721	132.373	NM_172037.4	RDH10	hsa:157506	retinol dehydrogenase 10 (all-trans)
TOMM40	mRNA	120.686	152.063	NM_006114.2	TOMM40	hsa:10452	translocase of outer mitochondrial membrane 40 homolog (yeast)
CANX	mRNA	152.575	133.513	NM_001746.3	CANX	hsa:821	calnexin
EIF3B	mRNA	125.34	147.184	NM_003751.3	EIF3B	hsa:8662	eukaryotic translation initiation factor 3, subunit B
SLC3A2	mRNA	107.607	177.332	NR_037193.1	SLC3A2	hsa:6520	solute carrier family 3 (amino acid transporter heavy chain), member 2
SHISA3	mRNA	126.46	155.235	NM_001080505.1	SHISA3	hsa:152573	shisa family member 3
ATP5G3	mRNA	126.836	133.651	NM_001689.4	ATP5G3	hsa:518	ATP synthase, H+ transporting, mitochondrial Fo complex, subunit C3 (subunit 9)
LIPA	mRNA	133.142	159.932	NR_110233.1	LIPA	hsa:3988	lipase A, lysosomal acid, cholesterol esterase
HYOU1	mRNA	152.015	123.793	NM_006389.4	HYOU1	hsa:10525	hypoxia up-regulated 1
ACADVL	mRNA	123.952	136.193	NM_001270448.1	ACADVL	hsa:37	acyl-CoA dehydrogenase, very long chain
HSPA4	mRNA	138.057	135.961	NM_198431.1	HSPA4	hsa:3308	heat shock 70kDa protein 4
C11orf31	mRNA	115.094	137.174	NM_170746.2	C11orf31	hsa:280636	chromosome 11 open reading frame 31
NME4	mRNA	139.348	117.184	NM_005009.2	NME4	hsa:4833	NME/NM23 nucleoside diphosphate kinase 4
SRXN1	mRNA	140.546	128	NM_080725.2	SRXN1	hsa:140809	sulfiredoxin 1
MRPL20	mRNA	114.316	141.359	NM_017971.3	MRPL20	hsa:55052	mitochondrial ribosomal protein L20
NAA10	mRNA	115.381	150.019	NM_003491.3	NAA10	hsa:8260	N(alpha)-acetyltransferase 10, NatA catalytic subunit
RPL18AP3	ncRNA	118.878	146.666	NR_001593.1	RPL18AP3		ribosomal protein L18a pseudogene 3
MZT2B	mRNA	113.902	134.107	NM_025029.3	MZT2B	hsa:80097	mitotic spindle organizing protein 2B
RPL7P1	ncRNA	120.84	135.058	RPL7P1	RPL7P1		ribosomal protein L7 pseudogene 1
COPS6	mRNA	132.173	126.839	NM_006833.4	COPS6	hsa:10980	COP9 signalosome subunit 6
PPDPF	mRNA	126.271	111.314	NM_024299.2	PPDPF	hsa:79144	pancreatic progenitor cell differentiation and proliferation factor
SNRPD1	mRNA	123.003	143.286	NM_006938.3	SNRPD1	hsa:6632	small nuclear ribonucleoprotein D1 polypeptide 16kDa
SNORA105B	snoRNA	113.857	126.714
DNAJB11	mRNA	129.87	132.719	NM_016306.5	DNAJB11	hsa:51726	DnaJ (Hsp40) homolog, subfamily B, member 11
TMBIM6	mRNA	144.073	124.364	NM_003217.2	TMBIM6	hsa:7009	transmembrane BAX inhibitor motif containing 6
ST13	mRNA	139.195	124.047	NM_003932.4	ST13	hsa:6767	suppression of tumorigenicity 13 (colon carcinoma) (Hsp70 interacting protein)
KDELR2	mRNA	143.366	118.234	NM_006854.3	KDELR2	hsa:11014	KDEL (Lys-Asp-Glu-Leu) endoplasmic reticulum protein retention receptor 2
SEPW1	mRNA	113.927	132.381	NM_003009.2	SEPW1	hsa:6415	selenoprotein W, 1
GNAS	mRNA	131.383	123.066	NR_003259.1	GNAS	hsa:2778	GNAS complex locus
SENP3-EIF4A1	lncRNA	120.305	142.912	NR_037926.1	SENP3-EIF4A1	hsa:100533955	SENP3-EIF4A1 readthrough (NMD candidate)
2021-09-02	mRNA	144.335	123.055	NM_006155.2	2021-09-02	hsa:4735	septin 2
HSD17B10	mRNA	117.04	134.4	NM_004493.2	HSD17B10	hsa:3028	hydroxysteroid (17-beta) dehydrogenase 10
UFC1	mRNA	126.691	123.113	NM_016406.3	UFC1	hsa:51506	ubiquitin-fold modifier conjugating enzyme 1
NDUFB5	mRNA	124.763	123.97	NM_002492.3	NDUFB5	hsa:4711	NADH dehydrogenase (ubiquinone) 1 beta subcomplex, 5, 16kDa
MIR1244-1	Precursor_miRNA	105.729	118.319	NR_036052.1	MIR1244-1	hsa:100302285	microRNA 1244-1
CALM2	mRNA	126.989	129.376	NM_001743	CALM2	hsa:805	calmodulin 2 (phosphorylase kinase, delta)
SNRPA1	mRNA	114.437	140.762	NM_003090.2	SNRPA1	hsa:6627	small nuclear ribonucleoprotein polypeptide A'
SELM	mRNA	109.938	126.735	NM_080430.2	SELM	hsa:140606	selenoprotein M
CDC42	mRNA	131.727	124.98	NM_044472.2	CDC42	hsa:998	cell division cycle 42
CSDE1	mRNA	141.83	124.214	NM_007158.5	CSDE1	hsa:7812	cold shock domain containing E1, RNA-binding
CKB	mRNA	122.455	121.34	NM_001823.4	CKB	hsa:1152	creatine kinase, brain
PSMD7	mRNA	121.632	131.053	NM_002811.4	PSMD7	hsa:5713	proteasome (prosome, macropain) 26S subunit, non-ATPase, 7
SRM	mRNA	110.787	139.421	NM_003132.2	SRM	hsa:6723	spermidine synthase
RPL10P9	ncRNA	105.997	124.29	RPL10P9	RPL10P9		ribosomal protein L10 pseudogene 9
YWHAH	mRNA	125.196	128.577	NM_003405.3	YWHAH	hsa:7533	tyrosine 3-monooxygenase/tryptophan 5-monooxygenase activation protein, eta
ECH1	mRNA	131.58	104.742	NM_001398.2	ECH1	hsa:1891	enoyl CoA hydratase 1, peroxisomal
ECI1	mRNA	121.461	110.486	NM_001919.3	ECI1	hsa:1632	enoyl-CoA delta isomerase 1
RBMX	mRNA	124.001	138.061	NR_028476.1	RBMX	hsa:27316	RNA binding motif protein, X-linked
FUS	mRNA	120.177	131.209	NR_028388.2	FUS	hsa:2521	FUS RNA binding protein
EIF3D	mRNA	111.759	143.366	NM_003753.3	EIF3D	hsa:8664	eukaryotic translation initiation factor 3, subunit D
RUVBL2	mRNA	115.472	131.653	NM_006666.1	RUVBL2	hsa:10856	RuvB-like AAA ATPase 2
MRPL3	mRNA	124.271	131.875	NM_007208.3	MRPL3	hsa:11222	mitochondrial ribosomal protein L3
SEC11A	mRNA	125.337	124.391	NR_073518.1	SEC11A	hsa:23478	SEC11 homolog A (S. cerevisiae)
WBSCR22	mRNA	108.957	136.718	NR_037776.2	WBSCR22	hsa:114049	Williams Beuren syndrome chromosome region 22
GLO1	mRNA	126.107	123.205	NM_006708.2	GLO1	hsa:2739	glyoxalase I
CAP1	mRNA	132.719	126.004	NM_006367.3	CAP1	hsa:10487	CAP, adenylate cyclase-associated protein 1 (yeast)
RAB7A	mRNA	126.11	130.878	NM_004637.5	RAB7A	hsa:7879	RAB7A, member RAS oncogene family
SEC61A1	mRNA	130.37	122.15	NM_013336.3	SEC61A1	hsa:29927	Sec61 alpha 1 subunit (S. cerevisiae)
NDUFB4	mRNA	126.74	114.01	NM_004547.5	NDUFB4	hsa:4710	NADH dehydrogenase (ubiquinone) 1 beta subcomplex, 4, 15kDa
ERGIC3	mRNA	116.678	121.99	NM_198398.1	ERGIC3	hsa:51614	ERGIC and golgi 3
RHEB	mRNA	116.492	130.342	NM_005614.3	RHEB	hsa:6009	Ras homolog enriched in brain
MMADHC	mRNA	125.253	129.906	NM_015702.2	MMADHC	hsa:27249	methylmalonic aciduria (cobalamin deficiency) cblD type, with homocystinuria
PSMD13	mRNA	113.104	130.722	NM_175932.2	PSMD13	hsa:5719	proteasome (prosome, macropain) 26S subunit, non-ATPase, 13
PABPC1	mRNA	122.36	136.344	NM_002568.3	PABPC1	hsa:26986	poly(A) binding protein, cytoplasmic 1
CTSD	mRNA	124.048	113.62	NM_001909.4	CTSD	hsa:1509	cathepsin D
ARPC1A	mRNA	119.418	118.234	NM_006409.3	ARPC1A	hsa:10552	actin related protein 2/3 complex, subunit 1A, 41kDa
UQCRC2	mRNA	129.171	121.134	NM_003366	UQCRC2	hsa:7385	ubiquinol-cytochrome c reductase core protein II
RBX1	mRNA	114.813	121.081	NM_014248.3	RBX1	hsa:9978	ring-box 1, E3 ubiquitin protein ligase
TRNE	tRNA	133.125	105.392	TRNE	TRNE	hsa:4556	tRNA
TMUB1	mRNA	114.906	122.54	NM_031434.3	TMUB1	hsa:83590	transmembrane and ubiquitin-like domain containing 1
ARL6IP1	mRNA	136.507	113.683	NM_015161	ARL6IP1	hsa:23204	ADP-ribosylation factor-like 6 interacting protein 1
NDUFC1	mRNA	114.393	113.243	NM_002494.3	NDUFC1	hsa:4717	NADH dehydrogenase (ubiquinone) 1, subcomplex unknown, 1, 6kDa
NSA2	mRNA	121.371	122.4	NR_073403.1	NSA2	hsa:10412	NSA2 ribosome biogenesis homolog (S. cerevisiae)
FLNA	mRNA	142.725	102.18	NM_001456.3	FLNA	hsa:2316	filamin A, alpha
ASPH	mRNA	129.949	129.302	NM_032468.4	ASPH	hsa:444	aspartate beta-hydroxylase
SSR4	mRNA	112.175	119.054	NR_037927.1	SSR4	hsa:6748	signal sequence receptor, delta
NENF	mRNA	109.035	114.535	NR_026598.1	NENF	hsa:29937	neudesin neurotrophic factor
ATPIF1	mRNA	118.159	101.033	NM_178191.2	ATPIF1	hsa:93974	ATPase inhibitory factor 1
SNHG1	lncRNA	94.241	164.204	NR_003098.1	SNHG1	hsa:23642	small nucleolar RNA host gene 1 (non-protein coding)
HNRNPF	mRNA	121.345	130.687	NM_004966.3	HNRNPF	hsa:3185	heterogeneous nuclear ribonucleoprotein F
VPS29	mRNA	117.359	119.087	NR_104099.1	VPS29	hsa:51699	vacuolar protein sorting 29 homolog (S. cerevisiae)
TCEA1	mRNA	124.734	129.312	NR_109901.1	TCEA1	hsa:6917	transcription elongation factor A (SII), 1
SRSF2	mRNA	121.34	123.733	NR_036608.1	SRSF2	hsa:6427	serine/arginine-rich splicing factor 2
UQCR11	mRNA	108.453	120.65	NM_006830.3	UQCR11	hsa:10975	ubiquinol-cytochrome c reductase, complex III subunit XI
MRPS24	mRNA	108.863	120.378	NM_032014.2	MRPS24	hsa:64951	mitochondrial ribosomal protein S24
TBCA	mRNA	120.386	118.019	NM_004607.2	TBCA	hsa:6902	tubulin folding cofactor A
MAGOH	mRNA	108.761	132.109	NM_002370.3	MAGOH	hsa:4116	mago-nashi homolog, proliferation-associated (Drosophila)
BAX	mRNA	102.421	139.644	NR_027882.1	BAX	hsa:581	BCL2-associated X protein
PTBP1	mRNA	122.123	125.752	NM_175847.2	PTBP1	hsa:5725	polypyrimidine tract binding protein 1
ECHS1	mRNA	113.015	120.38	NM_004092.3	ECHS1	hsa:1892	enoyl CoA hydratase, short chain, 1, mitochondrial
PSMD3	mRNA	116.99	123.702	NM_002809.3	PSMD3	hsa:5709	proteasome (prosome, macropain) 26S subunit, non-ATPase, 3
CCT6A	mRNA	125.248	121.532	NM_001762.3	CCT6A	hsa:908	chaperonin containing TCP1, subunit 6A (zeta 1)
DYNLRB1	mRNA	113.745	113.127	NR_104032.1	DYNLRB1	hsa:83658	dynein, light chain, roadblock-type 1
LINC01420	lncRNA	120.195	108.686	NR_015367.2	LINC01420	hsa:550643	long intergenic non-protein coding RNA 1420
CYR61	mRNA	106.011	144.005	NM_001554.4	CYR61	hsa:3491	cysteine-rich, angiogenic inducer, 61
SNU13	mRNA	102.572	130.069	NM_005008.3	SNU13	hsa:4809	NHP2 non-histone chromosome protein 2-like 1 (S. cerevisiae)
OSTC	mRNA	114.044	113.089	NM_021227.3	OSTC	hsa:58505	oligosaccharyltransferase complex subunit (non-catalytic)
TCEAL9	mRNA	122.192	115.724	NM_016303.2	WBP5	hsa:51186	WW domain binding protein 5
SNORD80	snoRNA	118.186	130.753	NR_003940.1	SNORD80	hsa:26774	small nucleolar RNA, C/D box 80
HDLBP	mRNA	132.933	105.843	NM_203346.3	HDLBP	hsa:3069	high density lipoprotein binding protein
PPP1CC	mRNA	122.162	124.901	NM_002710.3	PPP1CC	hsa:5501	protein phosphatase 1, catalytic subunit, gamma isozyme
TCEB1	mRNA	110.078	121.253	NM_005648.3	TCEB1	hsa:6921	transcription elongation factor B (SIII), polypeptide 1 (15kDa, elongin C)
NDUFS8	mRNA	100.163	110.733	NM_002496.3	NDUFS8	hsa:4728	NADH dehydrogenase (ubiquinone) Fe-S protein 8, 23kDa (NADH-coenzyme Q reductase)
EIF3L	mRNA	119.431	122.01	NM_016091.3	EIF3L	hsa:51386	eukaryotic translation initiation factor 3, subunit L
PPP1R14B	mRNA	98.2977	128.31	NM_138689.2	PPP1R14B	hsa:26472	protein phosphatase 1, regulatory (inhibitor) subunit 14B
ADH5	mRNA	123.362	112.134	NM_000671.4	ADH5	hsa:128	alcohol dehydrogenase 5 (class III), chi polypeptide
EIF3E	mRNA	115.19	129.928	NM_001568.2	EIF3E	hsa:3646	eukaryotic translation initiation factor 3, subunit E
AKR1B1	mRNA	118.355	111.819	NM_001628.2	AKR1B1	hsa:231	aldo-keto reductase family 1, member B1 (aldose reductase)
ETFA	mRNA	114.985	113.986	NM_001127716.1	ETFA	hsa:2108	electron-transfer-flavoprotein, alpha polypeptide
BOLA3	mRNA	106.743	119.534	NM_212552.2	BOLA3	hsa:388962	bolA family member 3
RRM2	mRNA	116.944	124.694	NM_001165931.1	RRM2	hsa:6241	ribonucleotide reductase M2
PPP2R1A	mRNA	115.957	111.601	NR_033500.1	PPP2R1A	hsa:5518	protein phosphatase 2, regulatory subunit A, alpha
MRPL33	mRNA	107.739	123.063	NM_145330.2	MRPL33	hsa:9553	mitochondrial ribosomal protein L33
TRAPPC1	mRNA	114.521	99.0879	NR_030684.1	TRAPPC1	hsa:58485	trafficking protein particle complex 1
ACTR2	mRNA	131.4	110.399	NM_005722.3	ACTR2	hsa:10097	ARP2 actin-related protein 2 homolog (yeast)
LOC729998	ncRNA	109.192	114.524	LOC729998	LOC729998		eukaryotic translation elongation factor 1 gamma pseudogene
POLR2G	mRNA	114.194	111.006	NM_002696.2	POLR2G	hsa:5436	polymerase (RNA) II (DNA directed) polypeptide G
CNPY2	mRNA	103.936	119.968	NM_014255.5	CNPY2	hsa:10330	canopy FGF signaling regulator 2
HIST1H2BK	mRNA	119.958	111.387	NM_080593.2	HIST1H2BK	hsa:85236	histone cluster 1, H2bk
COPRS	mRNA	98.2586	123.113	NM_018405.3	COPRS	hsa:55352	coordinator of PRMT5, differentiation stimulator
PHB	mRNA	108.37	114.669	NM_002634.3	PHB	hsa:5245	prohibitin
XRCC5	mRNA	119.527	116.9	NM_021141.3	XRCC5	hsa:7520	X-ray repair complementing defective repair in Chinese hamster cells 5 (double-strand-break rejoining)
RPL24P4	ncRNA	114.096	114.525	RPL24P4	RPL24P4		ribosomal protein L24 pseudogene 4
NDUFB6	mRNA	111.241	104.587	NM_182739.2	NDUFB6	hsa:4712	NADH dehydrogenase (ubiquinone) 1 beta subcomplex, 6, 17kDa
COTL1	mRNA	103.468	114.463	NM_021149.3	COTL1	hsa:23406	coactosin-like F-actin binding protein 1
LAMTOR2	mRNA	100.616	113.601	NM_014017.3	LAMTOR2	hsa:28956	late endosomal/lysosomal adaptor, MAPK and MTOR activator 2
CDK4	mRNA	105.331	122.11	NM_052984.1	CDK4	hsa:1019	cyclin-dependent kinase 4
XBP1	mRNA	102.55	140.91	NM_005080.3	XBP1	hsa:7494	X-box binding protein 1
HDAC1	mRNA	114.434	115.466	NM_004964.2	HDAC1	hsa:3065	histone deacetylase 1
ATP6V1G1	mRNA	109.814	119.525	NM_004888.3	ATP6V1G1	hsa:9550	ATPase, H+ transporting, lysosomal 13kDa, V1 subunit G1
GNB1	mRNA	122.606	107.082	NM_002074.4	GNB1	hsa:2782	guanine nucleotide binding protein (G protein), beta polypeptide 1
NUCKS1	mRNA	124.46	104.554	NM_022731.4	NUCKS1	hsa:64710	nuclear casein kinase and cyclin-dependent kinase substrate 1
TPM3	mRNA	114.202	116.692	NR_103460.1	TPM3	hsa:7170	tropomyosin 3
ARPC2	mRNA	112.294	115.717	NM_152862.2	ARPC2	hsa:10109	actin related protein 2/3 complex, subunit 2, 34kDa
ZC3H15	mRNA	107.773	130.435	NM_018471.2	ZC3H15	hsa:55854	zinc finger CCCH-type containing 15
COA6	mRNA	106.292	113.302	NM_001301733.1	COA6	hsa:388753	cytochrome c oxidase assembly factor 6 homolog (S. cerevisiae)
ASNA1	mRNA	106.674	115.197	NM_004317.2	ASNA1	hsa:439	arsA arsenite transporter, ATP-binding, homolog 1 (bacterial)
RPS19BP1	mRNA	84.0376	139.83	NR_130151.1	RPS19BP1	hsa:91582	ribosomal protein S19 binding protein 1
TMEM14C	mRNA	107.502	107.603	NM_016462.3	TMEM14C	hsa:51522	transmembrane protein 14C
RAB34	mRNA	95.4802	119.022	NM_031934.5	RAB34	hsa:83871	RAB34, member RAS oncogene family
MRPL15	mRNA	106.231	117.835	NM_014175.3	MRPL15	hsa:29088	mitochondrial ribosomal protein L15
MAZ	mRNA	105.242	120.474	NR_074080.1	MAZ	hsa:4150	MYC-associated zinc finger protein (purine-binding transcription factor)
RAD23A	mRNA	105.166	110.797	NR_072976.1	RAD23A	hsa:5886	RAD23 homolog A (S. cerevisiae)
RPL28	mRNA	98.0972	113.223	NM_001136137.1	RPL28	hsa:6158	ribosomal protein L28
RNASEK	mRNA	102.637	107.841	NR_037715.1	RNASEK	hsa:440400	ribonuclease, RNase K
CAPZA1	mRNA	117.842	117.85	NM_006135.2	CAPZA1	hsa:829	capping protein (actin filament) muscle Z-line, alpha 1
MRPS35	mRNA	110.585	117.654	NM_021821.3	MRPS35	hsa:60488	mitochondrial ribosomal protein S35
DAP3	mRNA	107.09	117.285	NM_033657.2	DAP3	hsa:7818	death associated protein 3
IDH1	mRNA	131.8	89.281	NM_005896.3	IDH1	hsa:3417	isocitrate dehydrogenase 1 (NADP+), soluble
APRT	mRNA	99.6115	108.23	NM_001030018.1	APRT	hsa:353	adenine phosphoribosyltransferase
TFG	mRNA	117.292	107.441	NM_006070.5	TFG	hsa:10342	TRK-fused gene
SKP1	mRNA	111.482	103.732	NM_170679.2	SKP1	hsa:6500	S-phase kinase-associated protein 1
SAP18	mRNA	106.554	110.95	NM_005870.4	SAP18	hsa:10284	Sin3A-associated protein, 18kDa
PPP2CA	mRNA	110.219	115.795	NM_002715.2	PPP2CA	hsa:5515	protein phosphatase 2, catalytic subunit, alpha isozyme
RPS2P46	ncRNA	106.277	106.771	RPS2P46	RPS2P46		ribosomal protein S2 pseudogene 46
EZR	mRNA	111.398	111.363	NM_003379.4	EZR	hsa:7430	ezrin
EIF4A3	mRNA	105.632	114.839	NM_014740.3	EIF4A3	hsa:9775	eukaryotic translation initiation factor 4A3
DAZAP2	mRNA	115.419	103.971	NM_014764.3	DAZAP2	hsa:9802	DAZ associated protein 2
RCN1	mRNA	115.111	104.267	NM_002901.2	RCN1	hsa:5954	reticulocalbin 1, EF-hand calcium binding domain
NDUFB11	mRNA	96.035	103.517	NM_019056.6	NDUFB11	hsa:54539	NADH dehydrogenase (ubiquinone) 1 beta subcomplex, 11, 17.3kDa
GSR	mRNA	118.241	106.942	NM_001195104.1	GSR	hsa:2936	glutathione reductase
ARHGDIA	mRNA	100.136	113.178	NR_125441.1	ARHGDIA	hsa:396	Rho GDP dissociation inhibitor (GDI) alpha
UROD	mRNA	103.901	107.978	NR_036510.1	UROD	hsa:7389	uroporphyrinogen decarboxylase
CCDC124	mRNA	95.9432	114.974	NM_138442.3	CCDC124	hsa:115098	coiled-coil domain containing 124
RPL17-C18orf32	mRNA	95.8173	109.186	NM_001199356.1	RPL17-C18orf32	hsa:100526842	RPL17-C18orf32 readthrough
VCL	mRNA	124.917	105.01	NM_014000.2	VCL	hsa:7414	vinculin
SHMT2	mRNA	98.6087	120.458	NR_029415.1	SHMT2	hsa:6472	serine hydroxymethyltransferase 2 (mitochondrial)
SLC38A2	mRNA	116.159	115.711	NM_018976.4	SLC38A2	hsa:54407	solute carrier family 38, member 2
TRIP6	mRNA	95.7613	115.513	NM_003302.2	TRIP6	hsa:7205	thyroid hormone receptor interactor 6
VASP	mRNA	103.747	112.447	NM_003370.3	VASP	hsa:7408	vasodilator-stimulated phosphoprotein
NDUFA8	mRNA	106.521	100.676	NM_014222.2	NDUFA8	hsa:4702	NADH dehydrogenase (ubiquinone) 1 alpha subcomplex, 8, 19kDa
DYNLT1	mRNA	108.553	98.0789	NM_006519.3	DYNLT1	hsa:6993	dynein, light chain, Tctex-type 1
KIAA0101	mRNA	109.19	95.9746	NR_109934.1	KIAA0101	hsa:9768	KIAA0101
ARL6IP4	mRNA	92.9455	102.856	NR_103512.1	ARL6IP4	hsa:51329	ADP-ribosylation factor-like 6 interacting protein 4
RPL39	mRNA	86.0317	116.874	NM_001000.3	RPL39	hsa:6170	ribosomal protein L39
EMC7	mRNA	99.7749	115.089	NM_020154.2	EMC7	hsa:56851	ER membrane protein complex subunit 7
EIF4B	mRNA	119.407	101.525	NM_018507.1	EIF4B	hsa:1975	eukaryotic translation initiation factor 4B
PAICS	mRNA	114.353	109.568	NM_006452.3	PAICS	hsa:10606	phosphoribosylaminoimidazole carboxylase, phosphoribosylaminoimidazole succinocarboxamide synthetase
CDK2AP1	mRNA	106.982	103.087	NR_073007.1	CDK2AP1	hsa:8099	cyclin-dependent kinase 2 associated protein 1
DRG1	mRNA	98.9957	115.617	NM_004147.3	DRG1	hsa:4733	developmentally regulated GTP binding protein 1
HM13	mRNA	98.3195	108.286	NM_178582.2	HM13	hsa:81502	histocompatibility (minor) 13
GGH	mRNA	107.718	100.732	NM_003878.2	GGH	hsa:8836	gamma-glutamyl hydrolase (conjugase, folylpolygammaglutamyl hydrolase)
UBXN1	mRNA	94.6066	110.411	NM_015853.4	UBXN1	hsa:51035	UBX domain protein 1
ACAT1	mRNA	105.69	95.9248	NM_000019.3	ACAT1	hsa:38	acetyl-CoA acetyltransferase 1
IGFBP6	mRNA	90.9257	106.834	NM_002178.2	IGFBP6	hsa:3489	insulin-like growth factor binding protein 6
HADHA	mRNA	111.844	92.6462	NM_000182.4	HADHA	hsa:3030	hydroxyacyl-CoA dehydrogenase/3-ketoacyl-CoA thiolase/enoyl-CoA hydratase (trifunctional protein), alpha subunit
PSMA6	mRNA	94.9271	106.86	NR_104110.1	PSMA6	hsa:5687	proteasome (prosome, macropain) subunit, alpha type, 6
CENPV	mRNA	87.5307	116.907	NM_181716.2	CENPV	hsa:201161	centromere protein V
ZNHIT1	mRNA	94.6686	104.559	NM_006349.2	ZNHIT1	hsa:10467	zinc finger, HIT-type containing 1
MIR3064	miRNA	119.616	114.871	NR_039891.2	MIR3064	hsa:100616387	microRNA 3064
C1D	mRNA	98.8785	108.873	NM_173177.2	C1D	hsa:10438	C1D nuclear receptor corepressor
NDUFS2	mRNA	107.07	97.4402	NM_004550.4	NDUFS2	hsa:4720	NADH dehydrogenase (ubiquinone) Fe-S protein 2, 49kDa (NADH-coenzyme Q reductase)
TAF15	mRNA	96.9017	112.106	NM_139215.2	TAF15	hsa:8148	TAF15 RNA polymerase II, TATA box binding protein (TBP)-associated factor, 68kDa
SRSF5	mRNA	106.683	100.838	NM_006925.3	SRSF5	hsa:6430	serine/arginine-rich splicing factor 5
CNBP	mRNA	98.0127	116.912	NM_003418.4	CNBP	hsa:7555	CCHC-type zinc finger, nucleic acid binding protein
DDX39A	mRNA	88.1594	126.161	NR_038336.1	DDX39A	hsa:10212	DEAD (Asp-Glu-Ala-Asp) box polypeptide 39A
RPS25P6	ncRNA	88.0888	102.62	NM_001089589.2	RPS25P6		ribosomal protein S25 pseudogene 6
SNORD47	snoRNA	81.2486	121.569	NR_002746.1	SNORD47	hsa:26802	small nucleolar RNA, C/D box 47
LSM4	mRNA	93.4272	101.609	NM_012321.4	LSM4	hsa:25804	LSM4 homolog, U6 small nuclear RNA associated (S. cerevisiae)
ATOX1	mRNA	83.7686	105.365	NM_004045.3	ATOX1	hsa:475	antioxidant 1 copper chaperone
MRPL37	mRNA	98.5451	109.187	NM_016491.3	MRPL37	hsa:51253	mitochondrial ribosomal protein L37
NDUFA2	mRNA	98.6583	95.9255	NR_033697.1	NDUFA2	hsa:4695	NADH dehydrogenase (ubiquinone) 1 alpha subcomplex, 2, 8kDa
LASP1	mRNA	108.854	100.938	NR_073384.1	LASP1	hsa:3927	LIM and SH3 protein 1
ATP1B3	mRNA	108.388	104.583	NM_001679.2	ATP1B3	hsa:483	ATPase, Na+/K+ transporting, beta 3 polypeptide
FARSA	mRNA	97.589	107.339	NM_004461.2	FARSA	hsa:2193	phenylalanyl-tRNA synthetase, alpha subunit
KHDRBS1	mRNA	105.846	99.4917	NR_073498.1	KHDRBS1	hsa:10657	KH domain containing, RNA binding, signal transduction associated 1
CTTN	mRNA	103.314	108.793	NM_138565.2	CTTN	hsa:2017	cortactin
ATIC	mRNA	98.9248	107.202	NM_004044.6	ATIC	hsa:471	5-aminoimidazole-4-carboxamide ribonucleotide formyltransferase/IMP cyclohydrolase
TAF13	mRNA	115.482	109.541	NM_005645.3	TAF13	hsa:6884	TAF13 RNA polymerase II, TATA box binding protein (TBP)-associated factor, 18kDa
MIR5047	miRNA	113.206	99.7973	NR_039969.1	MIR5047	hsa:100616408	microRNA 5047
HNRNPDL	mRNA	98.9647	109.291	NR_003249.2	HNRNPDL	hsa:9987	heterogeneous nuclear ribonucleoprotein D-like
APH1A	mRNA	103.323	98.202	NR_045033.1	APH1A	hsa:51107	APH1A gamma secretase subunit
PPP2R4	mRNA	107.364	93.2473	NM_178003.2	PPP2R4	hsa:5524	protein phosphatase 2A activator, regulatory subunit 4
TRMT112	mRNA	89.5801	104.112	NM_016404.2	TRMT112	hsa:51504	tRNA methyltransferase 11-2 homolog (S. cerevisiae)
HMGB1P6	ncRNA	97.6253	107.875	HMGB1P6	HMGB1P6		high mobility group box 1 pseudogene 6
FKBP2	mRNA	98.4888	93.9777	NM_057092.2	FKBP2	hsa:2286	FK506 binding protein 2, 13kDa
GOT2	mRNA	101.24	104.92	NM_002080.3	GOT2	hsa:2806	glutamic-oxaloacetic transaminase 2, mitochondrial
MRPL21	mRNA	82.7156	115.428	NM_181515.1	MRPL21	hsa:219927	mitochondrial ribosomal protein L21
EFHD2	mRNA	88.3841	124.087	NM_024329.5	EFHD2	hsa:79180	EF-hand domain family, member D2
HEXB	mRNA	103.284	99.0665	NM_001292004.1	HEXB	hsa:3074	hexosaminidase B (beta polypeptide)
POLD2	mRNA	93.2264	103.162	NM_006230.3	POLD2	hsa:5425	polymerase (DNA directed), delta 2, accessory subunit
C19orf24	mRNA	86.7661	99.8362	NM_017914.3	C19orf24	hsa:55009	chromosome 19 open reading frame 24
RRP36	mRNA	98.5756	98.5885	NM_033112.2	RRP36	hsa:88745	ribosomal RNA processing 36 homolog (S. cerevisiae)
GLTSCR2	mRNA	87.3965	101.608	NM_015710.4	GLTSCR2	hsa:29997	glioma tumor suppressor candidate region gene 2
MAP2K2	mRNA	99.5681	94.1604	NM_030662.3	MAP2K2	hsa:5605	mitogen-activated protein kinase kinase 2
TPD52L2	mRNA	100.02	104.031	NR_045090.1	TPD52L2	hsa:7165	tumor protein D52-like 2
ARF5	mRNA	93.8222	92.1147	NM_001662.3	ARF5	hsa:381	ADP-ribosylation factor 5
TRNI	tRNA	79.8748	107.634	TRNI	TRNI	hsa:4565	tRNA
PDCD6	mRNA	93.0141	102.544	NR_073609.1	PDCD6	hsa:10016	programmed cell death 6
DEK	mRNA	110.228	99.0617	NM_003472.3	DEK	hsa:7913	DEK proto-oncogene
SSNA1	mRNA	90.2283	98.9842	NM_003731.2	SSNA1	hsa:8636	Sjogren syndrome nuclear autoantigen 1
CREG1	mRNA	107.416	83.2809	NM_003851.2	CREG1	hsa:8804	cellular repressor of E1A-stimulated genes 1
LY6E	mRNA	90.2686	103.742	NM_002346.2	LY6E	hsa:4061	lymphocyte antigen 6 complex, locus E
COX17	mRNA	98.6754	92.471	NM_005694.1	COX17	hsa:10063	COX17 cytochrome c oxidase copper chaperone
MRPL47	mRNA	92.0367	107.6	NM_177988.1	MRPL47	hsa:57129	mitochondrial ribosomal protein L47
GAR1	mRNA	87.5473	114.242	NM_032993.2	GAR1	hsa:54433	GAR1 ribonucleoprotein
PLD3	mRNA	102.707	84.1838	NM_012268.3	PLD3	hsa:23646	phospholipase D family, member 3
SRSF7	mRNA	89.3096	110.184	NM_006276.36	SRSF7	hsa:6432	serine/arginine-rich splicing factor 7
GANAB	mRNA	108.479	96.4744	NM_198335.3	GANAB	hsa:23193	glucosidase, alpha; neutral AB
PCMT1	mRNA	98.9879	97.6257	NM_005389.2	PCMT1	hsa:5110	protein-L-isoaspartate (D-aspartate) O-methyltransferase
CD164	mRNA	107.84	100.233	NM_006016.4	CD164	hsa:8763	CD164 molecule, sialomucin
HNRNPH3	mRNA	94.5293	110.226	NM_021644.3	HNRNPH3	hsa:3189	heterogeneous nuclear ribonucleoprotein H3 (2H9)
SERF2-C15ORF63	lncRNA	92.4954	92.6708	NR_037673.1	SERF2-C15ORF63	hsa:100529067	SERF2-C15orf63 readthrough
RAB1A	mRNA	107.363	91.5292	NM_015543.1	RAB1A	hsa:5861	RAB1A, member RAS oncogene family
HMGN3	mRNA	95.7911	89.7297	NM_138730.2	HMGN3	hsa:9324	high mobility group nucleosomal binding domain 3
CDK1	mRNA	104.356	94.1531	NM_033379.4	CDK1	hsa:983	cyclin-dependent kinase 1
CCNI	mRNA	102.921	92.7925	NM_006835.2	CCNI	hsa:10983	cyclin I
MARCKSL1	mRNA	87.5107	110.001	NR_052852.1	MARCKSL1	hsa:65108	MARCKS-like 1
LAPTM4A	mRNA	104.48	90.5555	NM_014713.4	LAPTM4A	hsa:9741	lysosomal protein transmembrane 4 alpha
RPL13AP5	miscRNA	84.4385	101.582	NR_026712.1	RPL13AP5	hsa:728658	ribosomal protein L13a pseudogene 5
DDOST	mRNA	98.1128	94.2102	NM_005216.4	DDOST	hsa:1650	dolichyl-diphosphooligosaccharide--protein glycosyltransferase subunit (non-catalytic)
PSMD6	mRNA	96.8744	97.8502	NM_014814.2	PSMD6	hsa:9861	proteasome (prosome, macropain) 26S subunit, non-ATPase, 6
PSMC4	mRNA	97.6695	99.9565	NM_153001.2	PSMC4	hsa:5704	proteasome (prosome, macropain) 26S subunit, ATPase, 4
AARS	mRNA	100.937	98.2297	NM_001605.2	AARS	hsa:16	alanyl-tRNA synthetase
AAMP	mRNA	89.2111	106.958	NM_001302545.1	AAMP	hsa:14	angio-associated, migratory cell protein
EMG1	mRNA	81.6202	110.968	NM_006331.7	EMG1	hsa:10436	EMG1 N1-specific pseudouridine methyltransferase
SF3B4	mRNA	90.659	100.847	NM_005850.4	SF3B4	hsa:10262	splicing factor 3b, subunit 4, 49kDa
ZYX	mRNA	88.528	108.746	NM_003461.4	ZYX	hsa:7791	zyxin
MRPL27	mRNA	87.0851	97.3906	NM_148571.1	MRPL27	hsa:51264	mitochondrial ribosomal protein L27
HNRNPA3	mRNA	98.1156	94.0255	NM_194247.2	HNRNPA3	hsa:220988	heterogeneous nuclear ribonucleoprotein A3
CFH	mRNA	113.717	84.2605	NM_001014975.2	CFH	hsa:3075	complement factor H
C17orf89	mRNA	76.9605	98.3606	NM_001086521.1	C17orf89	hsa:284184	chromosome 17 open reading frame 89
SMS	mRNA	92.3708	96.9363	NM_004595.4	SMS	hsa:6611	spermine synthase
RPL3P4	ncRNA	79.8163	89.6368	RPL3P4	RPL3P4		ribosomal protein L3 pseudogene 4
MRPL28	mRNA	89.4606	93.9205	NM_006428.4	MRPL28	hsa:10573	mitochondrial ribosomal protein L28
CYSTM1	mRNA	93.7385	94.705	NM_032412.3	CYSTM1	hsa:84418	cysteine-rich transmembrane module containing 1
ID2	mRNA	86.09	109.578	NM_002166.4	ID2	hsa:3398	inhibitor of DNA binding 2, dominant negative helix-loop-helix protein
MRPS21	mRNA	88.2128	93.9399	NM_031901.5	MRPS21	hsa:54460	mitochondrial ribosomal protein S21
HNRNPA0	mRNA	91.4218	100.177	NM_006805.3	HNRNPA0	hsa:10949	heterogeneous nuclear ribonucleoprotein A0
IDH3B	mRNA	85.5649	98.719	NM_174856.1	IDH3B	hsa:3420	isocitrate dehydrogenase 3 (NAD+) beta
PET100	mRNA	89.0031	83.3132	NR_033242.1	PET100	hsa:100131801	PET100 homolog (S. cerevisiae)
DPM3	mRNA	89.1238	90.5303	NM_153741.1	DPM3	hsa:54344	dolichyl-phosphate mannosyltransferase polypeptide 3
CYCS	mRNA	92.5617	99.9088	NM_018947.5	CYCS	hsa:54205	cytochrome c, somatic
HNRNPH1	mRNA	100.496	97.099	NM_005520.2	HNRNPH1	hsa:3187	heterogeneous nuclear ribonucleoprotein H1 (H)
ANP32E	mRNA	101.984	94.1119	NM_030920.4	ANP32E	hsa:81611	acidic (leucine-rich) nuclear phosphoprotein 32 family, member E
EIF3A	mRNA	105.49	96.9033	NM_003750.2	EIF3A	hsa:8661	eukaryotic translation initiation factor 3, subunit A
2021-09-15	mRNA	94.6085	102.127	NM_203341.1	2021-09-15	hsa:9403	15 kDa selenoprotein
NGRN	mRNA	88.4143	97.8017	NR_028052.1	NGRN	hsa:51335	neugrin, neurite outgrowth associated
BRIX1	mRNA	88.1488	108.173	NM_018321.3	BRIX1	hsa:55299	BRX1, biogenesis of ribosomes, homolog (S. cerevisiae)
VPS72	mRNA	85.748	100.759	NM_005997.2	VPS72	hsa:6944	vacuolar protein sorting 72 homolog (S. cerevisiae)
PDAP1	mRNA	88.4835	99.515	NM_014891.6	PDAP1	hsa:11333	PDGFA associated protein 1
PAFAH1B3	mRNA	85.5569	87.2967	NM_002573.3	PAFAH1B3	hsa:5050	platelet-activating factor acetylhydrolase 1b, catalytic subunit 3 (29kDa)
FAM162A	mRNA	90.4163	87.9788	NM_014367.3	FAM162A	hsa:26355	family with sequence similarity 162, member A
EIF4EBP1	mRNA	84.7956	95.3744	NM_004095.3	EIF4EBP1	hsa:1978	eukaryotic translation initiation factor 4E binding protein 1
TNFRSF1A	mRNA	91.4523	96.9287	NM_001065.3	TNFRSF1A	hsa:7132	tumor necrosis factor receptor superfamily, member 1A
COPS3	mRNA	85.8342	102.713	NM_003653.3	COPS3	hsa:8533	COP9 signalosome subunit 3
AP1M2	mRNA	92.1259	82.3818	NM_005498.4	AP1M2	hsa:10053	adaptor-related protein complex 1, mu 2 subunit
LAMP1	mRNA	95.6875	93.5352	NM_005561.3	LAMP1	hsa:3916	lysosomal-associated membrane protein 1
SPCS1	mRNA	93.0344	88.3427	NM_014041.3	SPCS1	hsa:28972	signal peptidase complex subunit 1 homolog (S. cerevisiae)
MAPRE1	mRNA	101.67	91.1063	NM_012325.2	MAPRE1	hsa:22919	microtubule-associated protein, RP/EB family, member 1
SUCLG1	mRNA	89.2508	98.5479	NM_003849.3	SUCLG1	hsa:8802	succinate-CoA ligase, alpha subunit
CS	mRNA	98.7199	91.2438	NM_198324.1	CS	hsa:1431	citrate synthase
PDCD5	mRNA	81.6863	97.7641	NM_004708.3	PDCD5	hsa:9141	programmed cell death 5
CLNS1A	mRNA	86.8276	101.14	NM_001311202.1	CLNS1A	hsa:1207	chloride channel, nucleotide-sensitive, 1A
TRNT	tRNA	94.79	89.0838	TRNT	TRNT	hsa:4576	tRNA
YWHAG	mRNA	103.306	95.2008	NM_012479.3	YWHAG	hsa:7532	tyrosine 3-monooxygenase/tryptophan 5-monooxygenase activation protein, gamma
LAPTM4B	mRNA	94.068	95.3374	NM_018407.4	LAPTM4B	hsa:55353	lysosomal protein transmembrane 4 beta
SDHD	mRNA	97.2201	91.465	NR_077060.1	SDHD	hsa:6392	succinate dehydrogenase complex, subunit D, integral membrane protein
C20orf24	mRNA	91.0353	90.5612	NR_026562.3	C20orf24	hsa:55969	chromosome 20 open reading frame 24
PSME1	mRNA	91.0636	84.8954	NM_176783.2	PSME1	hsa:5720	proteasome (prosome, macropain) activator subunit 1 (PA28 alpha)
NOLC1	mRNA	86.7376	110.437	NM_004741.4	NOLC1	hsa:9221	nucleolar and coiled-body phosphoprotein 1
RABAC1	mRNA	90.9978	78.8961	NM_006423.2	RABAC1	hsa:10567	Rab acceptor 1 (prenylated)
MRPS7	mRNA	82.4257	101.91	NM_015971.3	MRPS7	hsa:51081	mitochondrial ribosomal protein S7
SHISA5	mRNA	90.9973	95.4296	NM_016479.4	SHISA5	hsa:51246	shisa family member 5
MYH9	mRNA	103.031	84.7769	NM_002473.5	MYH9	hsa:4627	myosin, heavy chain 9, non-muscle
NDUFAF2	mRNA	79.4155	101.894	NM_174889.4	NDUFAF2	hsa:91942	NADH dehydrogenase (ubiquinone) complex I, assembly factor 2
ADRM1	mRNA	79.7492	103.757	NM_175573.2	ADRM1	hsa:11047	adhesion regulating molecule 1
NAA20	mRNA	86.3089	98.0713	NM_181528.3	NAA20	hsa:51126	N(alpha)-acetyltransferase 20, NatB catalytic subunit
CDC34	mRNA	74.9386	104.638	NM_004359.1	CDC34	hsa:997	cell division cycle 34
UBA1	mRNA	100.246	83.4532	NM_153280.2	UBA1	hsa:7317	ubiquitin-like modifier activating enzyme 1
EMC4	mRNA	87.9698	95.9824	NM_016454.3	EMC4	hsa:51234	ER membrane protein complex subunit 4
NMB	mRNA	84.4565	85.1736	NM_205858.1	NMB	hsa:4828	neuromedin B
NPM3	mRNA	80.281	100.562	NM_006993.2	NPM3	hsa:10360	nucleophosmin/nucleoplasmin 3
LAMTOR1	mRNA	79.8053	95.1444	NM_017907.2	LAMTOR1	hsa:55004	late endosomal/lysosomal adaptor, MAPK and MTOR activator 1
OS9	mRNA	95.1879	82.0435	NM_006812.3	OS9	hsa:10956	osteosarcoma amplified 9, endoplasmic reticulum lectin
GRINA	mRNA	88.7326	93.4794	NM_001009184.1	GRINA	hsa:2907	glutamate receptor, ionotropic, N-methyl D-aspartate-associated protein 1 (glutamate binding)
EBPL	mRNA	84.0055	97.0378	NR_103802.1	EBPL	hsa:84650	emopamil binding protein-like
PLP2	mRNA	95.6592	85.4746	NM_002668.2	PLP2	hsa:5355	proteolipid protein 2 (colonic epithelium-enriched)
PIN1	mRNA	89.5259	80.9896	NR_038422.2	PIN1	hsa:5300	peptidylprolyl cis/trans isomerase, NIMA-interacting 1
SNHG8	lncRNA	63.1277	125.479	NR_003584.3	SNHG8	hsa:100093630	small nucleolar RNA host gene 8 (non-protein coding)
ZMAT2	mRNA	88.9215	93.9195	NM_144723.1	ZMAT2	hsa:153527	zinc finger, matrin-type 2
SHC1	mRNA	90.0802	97.7475	NM_183001.4	SHC1	hsa:6464	SHC (Src homology 2 domain containing) transforming protein 1
POLR2K	mRNA	87.4406	89.3928	NM_005034.3	POLR2K	hsa:5440	polymerase (RNA) II (DNA directed) polypeptide K, 7.0kDa
SF3A3	mRNA	85.7719	99.5545	NM_006802.2	SF3A3	hsa:10946	splicing factor 3a, subunit 3, 60kDa
EIF4G1	mRNA	99.3126	89.3575	NM_198244.2	EIF4G1	hsa:1981	eukaryotic translation initiation factor 4 gamma, 1
RNPEP	mRNA	92.4106	87.1407	NM_020216.3	RNPEP	hsa:6051	arginyl aminopeptidase (aminopeptidase B)
NOL7	mRNA	81.8626	99.1847	NM_016167.3	NOL7	hsa:51406	nucleolar protein 7, 27kDa
CAPNS1	mRNA	87.4609	82.2467	NM_001749.3	CAPNS1	hsa:826	calpain, small subunit 1
CSE1L	mRNA	93.496	92.6909	NR_045796.1	CSE1L	hsa:1434	CSE1 chromosome segregation 1-like (yeast)
CHMP4B	mRNA	85.9789	92.3462	NM_176812.4	CHMP4B	hsa:128866	charged multivesicular body protein 4B
BLVRA	mRNA	84.3026	80.7201	NM_001253823.1	BLVRA	hsa:644	biliverdin reductase A
THOC7	mRNA	85.0741	87.6004	NM_025075.3	THOC7	hsa:80145	THO complex 7 homolog (Drosophila)
FBXO2	mRNA	97.8563	66.4458	NM_012168.5	FBXO2	hsa:26232	F-box protein 2
TNFRSF12A	mRNA	61.1877	131.359	NM_016639.2	TNFRSF12A	hsa:51330	tumor necrosis factor receptor superfamily, member 12A
DNPH1	mRNA	82.7325	75.518	NM_199184.1	DNPH1	hsa:10591	2'-deoxynucleoside 5'-phosphate N-hydrolase 1
PCBD1	mRNA	85.903	83.6529	NM_001289797.1	PCBD1	hsa:5092	pterin-4 alpha-carbinolamine dehydratase/dimerization cofactor of hepatocyte nuclear factor 1 alpha
RAD23B	mRNA	95.0926	90.0205	NM_002874.4	RAD23B	hsa:5887	RAD23 homolog B (S. cerevisiae)
AATF	mRNA	86.1546	94.0199	NM_012138.3	AATF	hsa:26574	apoptosis antagonizing transcription factor
BNIP3	mRNA	89.4829	87.3108	NM_004052	BNIP3	hsa:664	BCL2/adenovirus E1B 19kDa interacting protein 3
UBE2D3	mRNA	89.7304	93.3835	NM_181893.2	UBE2D3	hsa:7323	ubiquitin-conjugating enzyme E2D 3
AUP1	mRNA	77.8748	98.8262	NR_126510.1	AUP1	hsa:550	ancient ubiquitous protein 1
MRPL11	mRNA	76.9473	90.8858	NR_120588.1	MRPL11	hsa:65003	mitochondrial ribosomal protein L11
COPB1	mRNA	103.743	81.4853	NM_016451.4	COPB1	hsa:1315	coatomer protein complex, subunit beta 1
TARS	mRNA	87.0363	95.9323	NR_047676.1	TARS	hsa:6897	threonyl-tRNA synthetase
NOP58	mRNA	82.883	99.5361	NM_015934.3	NOP58	hsa:51602	NOP58 ribonucleoprotein
COPZ1	mRNA	88.3903	88.0857	NR_073424.1	COPZ1	hsa:22818	coatomer protein complex, subunit zeta 1
TMEM106C	mRNA	89.6111	79.7981	NM_024056.3	TMEM106C	hsa:79022	transmembrane protein 106C
SNRPA	mRNA	82.9361	84.6283	NM_004596.4	SNRPA	hsa:6626	small nuclear ribonucleoprotein polypeptide A
OXA1L	mRNA	87.1725	90.9535	NM_005015.3	OXA1L	hsa:5018	oxidase (cytochrome c) assembly 1-like
CHCHD1	mRNA	73.0072	90.0115	NM_203298.2	CHCHD1	hsa:118487	coiled-coil-helix-coiled-coil-helix domain containing 1
SCAMP3	mRNA	82.6726	92.4747	NM_052837.2	SCAMP3	hsa:10067	secretory carrier membrane protein 3
NOB1	mRNA	78.4081	101.203	NR_074074.1	NOB1	hsa:28987	NIN1/RPN12 binding protein 1 homolog (S. cerevisiae)
ATRAID	mRNA	87.5421	83.3274	NM_080592.3	ATRAID	hsa:51374	all-trans retinoic acid-induced differentiation factor
CSNK1A1	mRNA	96.1689	95.7595	NM_001892.5	CSNK1A1	hsa:1452	casein kinase 1, alpha 1
C11orf98	mRNA	76.9022	96.2964	NR_104414.1	C11orf98	hsa:102288414	chromosome 11 open reading frame 98
FAM96B	mRNA	81.3014	85.2342	NR_024525.2	FAM96B	hsa:51647	family with sequence similarity 96, member B
CTDNEP1	mRNA	82.1488	90.3573	NM_015343.4	CTDNEP1	hsa:23399	CTD nuclear envelope phosphatase 1
SND1	mRNA	90.8681	82.6329	NM_014390.2	SND1	hsa:27044	staphylococcal nuclease and tudor domain containing 1
NDUFS4	mRNA	85.2261	83.4602	NM_002495.2	NDUFS4	hsa:4724	NADH dehydrogenase (ubiquinone) Fe-S protein 4, 18kDa (NADH-coenzyme Q reductase)
BIRC5	mRNA	84.7761	84.6114	NM_001168.2	BIRC5	hsa:332	baculoviral IAP repeat containing 5
GIPC1	mRNA	86.9547	82.5701	NM_202494.2	GIPC1	hsa:10755	GIPC PDZ domain containing family, member 1
TMEM14B	mRNA	82.8298	82.0183	NR_104454.1	TMEM14B	hsa:81853	transmembrane protein 14B
MALSU1	mRNA	74.6182	97.8173	NM_138446.1	MALSU1	hsa:115416	mitochondrial assembly of ribosomal large subunit 1
ETF1	mRNA	88.1709	96.9037	NM_004730.3	ETF1	hsa:2107	eukaryotic translation termination factor 1
TOMM20	mRNA	87.9134	93.1453	NM_014765.2	TOMM20	hsa:9804	translocase of outer mitochondrial membrane 20 homolog (yeast)
TIMM8B	mRNA	76.8638	91.629	NR_028383.1	TIMM8B	hsa:26521	translocase of inner mitochondrial membrane 8 homolog B (yeast)
RSL24D1	mRNA	77.5285	101.154	NM_016304.2	RSL24D1	hsa:51187	ribosomal L24 domain containing 1
CMC2	mRNA	74.7392	91.4281	NM_020188.3	CMC2	hsa:56942	C-x(9)-C motif containing 2
MRPL38	mRNA	78.6234	90.919	NM_032478.3	MRPL38	hsa:64978	mitochondrial ribosomal protein L38
NFU1	mRNA	88.076	80.0835	NR_045631.1	NFU1	hsa:27247	NFU1 iron-sulfur cluster scaffold
SUB1	mRNA	83.2066	87.5469	NM_006713.3	SUB1	hsa:10923	SUB1 homolog (S. cerevisiae)
NDUFA7	mRNA	79.1086	79.6671	NM_005001.3	NDUFA7	hsa:4701	NADH dehydrogenase (ubiquinone) 1 alpha subcomplex, 7, 14.5kDa
H1FX	mRNA	75.0545	97.537	NM_006026.3	H1FX	hsa:8971	H1 histone family, member X
PDLIM7	mRNA	81.8789	84.4025	NR_103804.1	PDLIM7	hsa:9260	PDZ and LIM domain 7 (enigma)
CHTOP	mRNA	84.1745	92.3989	NM_015607.3	CHTOP	hsa:26097	chromatin target of PRMT1
PA2G4	mRNA	77.0872	99.6046	NM_006191.2	PA2G4	hsa:5036	proliferation-associated 2G4, 38kDa
LONP1	mRNA	79.6538	93.0085	NR_076392.1	LONP1	hsa:9361	lon peptidase 1, mitochondrial
CORO1B	mRNA	89.2039	76.8016	NM_020441.2	CORO1B	hsa:57175	coronin, actin binding protein, 1B
NUDCD2	mRNA	81.4962	89.4399	NM_145266.4	NUDCD2	hsa:134492	NudC domain containing 2
CCNA2	mRNA	87.8403	89.279	NM_001237.3	CCNA2	hsa:890	cyclin A2
NAE1	mRNA	87.6119	86.8352	NM_003905.3	NAE1	hsa:8883	NEDD8 activating enzyme E1 subunit 1
CKAP4	mRNA	88.4118	81.7706	NM_006825.3	CKAP4	hsa:10970	cytoskeleton-associated protein 4
U2AF2	mRNA	84.3729	92.8155	NM_007279.2	U2AF2	hsa:11338	U2 small nuclear RNA auxiliary factor 2
DNAJC7	mRNA	79.037	90.6439	NR_029431.1	DNAJC7	hsa:7266	DnaJ (Hsp40) homolog, subfamily C, member 7
CRIP2	mRNA	69.4126	91.9383	NR_073081.1	CRIP2	hsa:1397	cysteine-rich protein 2
MRPL34	mRNA	79.9663	87.1924	NM_023937.3	MRPL34	hsa:64981	mitochondrial ribosomal protein L34
TAF10	mRNA	81.558	77.6463	NM_006284.3	TAF10	hsa:6881	TAF10 RNA polymerase II, TATA box binding protein (TBP)-associated factor, 30kDa
NAP1L4	mRNA	84.9683	88.5149	NM_005969.3	NAP1L4	hsa:4676	nucleosome assembly protein 1-like 4
PRMT5	mRNA	83.5124	96.0522	NM_006109.4	PRMT5	hsa:10419	protein arginine methyltransferase 5
CTGF	mRNA	83.1416	97.957	NM_001901.2	CTGF	hsa:1490	connective tissue growth factor
NASP	mRNA	79.6268	89.2082	NM_172164.1	NASP	hsa:4678	nuclear autoantigenic sperm protein (histone-binding)
RBM42	mRNA	78.3185	85.7172	NM_024321.3	RBM42	hsa:79171	RNA binding motif protein 42
RAB1B	mRNA	84.9839	80.0236	NM_030981.2	RAB1B	hsa:81876	RAB1B, member RAS oncogene family
CREB3	mRNA	85.6502	83.1717	NM_006368.4	CREB3	hsa:10488	cAMP responsive element binding protein 3
CLTB	mRNA	73.7646	89.9145	NR_045724.1	CLTB	hsa:1212	clathrin, light chain B
GNL3	mRNA	82.7532	91.2311	NM_206826.1	GNL3	hsa:26354	guanine nucleotide binding protein-like 3 (nucleolar)
IFITM1	mRNA	84.1382	79.736	NM_003641.3	IFITM1	hsa:8519	interferon induced transmembrane protein 1
LAMTOR4	mRNA	70.6548	79.5489	NM_001008395.2	LAMTOR4	hsa:389541	late endosomal/lysosomal adaptor, MAPK and MTOR activator 4
SBDS	mRNA	81.8561	89.8944	NM_016038.2	SBDS	hsa:51119	Shwachman-Bodian-Diamond syndrome
PSMD1	mRNA	86.7043	80.0139	NR_034059.1	PSMD1	hsa:5707	proteasome (prosome, macropain) 26S subunit, non-ATPase, 1
PQBP1	mRNA	75.6347	84.7796	NM_144495.2	PQBP1	hsa:10084	polyglutamine binding protein 1
RAB5C	mRNA	87.0595	83.991	NM_201434.2	RAB5C	hsa:5878	RAB5C, member RAS oncogene family
DGUOK	mRNA	76.7782	82.6369	NM_080918.2	DGUOK	hsa:1716	deoxyguanosine kinase
SNRPB2	mRNA	76.8852	87.8091	NM_198220.2	SNRPB2	hsa:6629	small nuclear ribonucleoprotein polypeptide B
TUBB6	mRNA	80.6647	86.6653	NM_032525	TUBB6	hsa:84617	tubulin, beta 6 class V
RPL21	mRNA	72.7763	95.1732	NM_000982.3	RPL21	hsa:6144	ribosomal protein L21
BCAP31	mRNA	77.0639	87.8808	NM_005745.7	BCAP31	hsa:10134	B-cell receptor-associated protein 31
RAC3	mRNA	73.4046	83.9787	NM_005052.2	RAC3	hsa:5881	ras-related C3 botulinum toxin substrate 3 (rho family, small GTP binding protein Rac3)
RPS10-NUDT3	mRNA	76.6277	86.631	NM_001202470.2	RPS10-NUDT3	hsa:100529239	RPS10-NUDT3 readthrough
BTBD1	mRNA	85.6848	88.0719	NM_025238.3	BTBD1	hsa:53339	BTB (POZ) domain containing 1
CALM1	mRNA	88.8401	76.6327	NM_006888.4	CALM1	hsa:801	calmodulin 1 (phosphorylase kinase, delta)
MCM7	mRNA	76.0793	91.3802	NM_182776.2	MCM7	hsa:4176	minichromosome maintenance complex component 7
PBK	mRNA	82.7454	83.3188	NM_018492.3	PBK	hsa:55872	PDZ binding kinase
ITM2B	mRNA	90.5833	76.0973	NM_021999.4	ITM2B	hsa:9445	integral membrane protein 2B
NME3	mRNA	78.9938	73.5707	NM_002513.2	NME3	hsa:4832	NME/NM23 nucleoside diphosphate kinase 3
ANXA6	mRNA	93.5952	66.8387	NM_004033.2	ANXA6	hsa:309	annexin A6
DCTPP1	mRNA	69.4442	94.9173	NM_024096.1	DCTPP1	hsa:79077	dCTP pyrophosphatase 1
ARCN1	mRNA	92.5781	79.5968	NM_001655.4	ARCN1	hsa:372	archain 1
SNF8	mRNA	78.2183	86.0469	NM_007241.2	SNF8	hsa:11267	SNF8, ESCRT-II complex subunit
MATR3	mRNA	89.797	84.6374	NM_199189.2	MATR3	hsa:9782	matrin 3
BUD31	mRNA	73.6142	88.9866	NM_003910.3	BUD31	hsa:8896	BUD31 homolog (S. cerevisiae)
PSMG1	mRNA	73.0442	90.9418	NR_049728.1	PSMG1	hsa:8624	proteasome (prosome, macropain) assembly chaperone 1
PLPP2	mRNA	82.0821	79.3229
MRPL50	mRNA	74.3563	93.653	NM_019051.2	MRPL50	hsa:54534	mitochondrial ribosomal protein L50
GTF2F1	mRNA	80.6576	82.9119	NM_002096.2	GTF2F1	hsa:2962	general transcription factor IIF, polypeptide 1, 74kDa
DTYMK	mRNA	73.3545	87.9806	NR_033255.1	DTYMK	hsa:1841	deoxythymidylate kinase (thymidylate kinase)
PDHB	mRNA	88.0179	70.9679	NR_033384.1	PDHB	hsa:5162	pyruvate dehydrogenase (lipoamide) beta
CORO1C	mRNA	91.402	78.3055	NM_014325.3	CORO1C	hsa:23603	coronin, actin binding protein, 1C
FADS2	mRNA	99.1708	59.093	NM_004265.3	FADS2	hsa:9415	fatty acid desaturase 2
RPL17P7	ncRNA	75.442	81.2429	RPL17P7	RPL17P7		ribosomal protein L17 pseudogene 7
FIS1	mRNA	74.6459	76.9435	NM_016068.2	FIS1	hsa:51024	fission 1 (mitochondrial outer membrane) homolog (S. cerevisiae)
DNAJB1	mRNA	80.8503	86.4637	NM_006145.2	DNAJB1	hsa:3337	DnaJ (Hsp40) homolog, subfamily B, member 1
PLK1	mRNA	85.806	83.0022	NM_005030	PLK1	hsa:5347	polo-like kinase 1
TRAPPC4	mRNA	79.755	84.0869	NM_016146.4	TRAPPC4	hsa:51399	trafficking protein particle complex 4
TMSB4XP8	ncRNA	69.7173	87.5382	NM_183049.2	TMSB4XP8	hsa:7117	thymosin beta 4, X-linked pseudogene 8
HSBP1	mRNA	81.6049	80.2405	NM_001537.3	HSBP1	hsa:3281	heat shock factor binding protein 1
TMEM256	mRNA	82.6844	68.9987	NM_152766.3	TMEM256	hsa:254863	transmembrane protein 256
C12orf57	mRNA	71.8026	79.5137	NR_126035.1	C12orf57	hsa:113246	chromosome 12 open reading frame 57
CTNNA1	mRNA	90.3588	77.707	NM_001903.3	CTNNA1	hsa:1495	catenin (cadherin-associated protein), alpha 1, 102kDa
OCIAD1	mRNA	82.5021	78.3582	NM_017830.3	OCIAD1	hsa:54940	OCIA domain containing 1
FEN1	mRNA	76.6837	83.4272	NM_004111.5	FEN1	hsa:2237	flap structure-specific endonuclease 1
BCCIP	mRNA	75.2808	88.7855	NM_078469.2	BCCIP	hsa:56647	BRCA2 and CDKN1A interacting protein
SSB	mRNA	79.3014	88.1313	NM_003142.4	SSB	hsa:6741	Sjogren syndrome antigen B (autoantigen La)
DNTTIP2	mRNA	78.0349	88.4749	NM_014597.4	DNTTIP2	hsa:30836	deoxynucleotidyltransferase, terminal, interacting protein 2
RARS	mRNA	83.109	79.9289	NM_002887.3	RARS	hsa:5917	arginyl-tRNA synthetase
RPL39L	mRNA	73.6657	86.2759	NM_052969.1	RPL39L	hsa:116832	ribosomal protein L39-like
MTA2	mRNA	81.0383	85.227	NM_004739.3	MTA2	hsa:9219	metastasis associated 1 family, member 2
ACTR3	mRNA	88.0185	78.0406	NR_102318.1	ACTR3	hsa:10096	ARP3 actin-related protein 3 homolog (yeast)
NR2F6	mRNA	69.3861	86.0247	NM_005234.3	NR2F6	hsa:2063	nuclear receptor subfamily 2, group F, member 6
SLC50A1	mRNA	80.4949	72.3494	NM_018845.3	SLC50A1	hsa:55974	solute carrier family 50 (sugar efflux transporter), member 1
SH3BGRL3	mRNA	76.7712	78.5417	NM_031286.3	SH3BGRL3	hsa:83442	SH3 domain binding glutamate-rich protein like 3
MT2A	mRNA	80.1067	59.0833	NM_005953.3	MT2A	hsa:4502	metallothionein 2A
HEBP1	mRNA	73.1021	90.2879	NM_015987.4	HEBP1	hsa:50865	heme binding protein 1
SNRPE	mRNA	67.4505	87.8812	NR_130746.1	SNRPE	hsa:6635	small nuclear ribonucleoprotein polypeptide E
RPA2	mRNA	76.5964	84.715	NM_002946.4	RPA2	hsa:6118	replication protein A2, 32kDa
RPL23AP42	ncRNA	72.1717	76.6577	NM_001093758.2	RPL23AP42		ribosomal protein L23a pseudogene 42
NAA38	mRNA	75.4364	70.1189	NM_032356.3	NAA38	hsa:84316	N(alpha)-acetyltransferase 38, NatC auxiliary subunit
SLC25A1	mRNA	76.9442	70.5971	NR_046298.2	SLC25A1	hsa:6576	solute carrier family 25 (mitochondrial carrier; citrate transporter), member 1
GABARAPL2	mRNA	77.4511	73.1158	NM_007285.6	GABARAPL2	hsa:11345	GABA(A) receptor-associated protein-like 2
NACA	mRNA	75.1749	79.4125	NR_045277.1	NACA	hsa:4666	nascent polypeptide-associated complex alpha subunit
PGRMC1	mRNA	84.3746	77.1607	NM_006667.4	PGRMC1	hsa:10857	progesterone receptor membrane component 1
C9orf142	mRNA	62.9821	85.9369	NM_183241.1	C9orf142	hsa:286257	chromosome 9 open reading frame 142
BUB3	mRNA	80.1185	83.044	NM_004725.3	BUB3	hsa:9184	BUB3 mitotic checkpoint protein
MRPL13	mRNA	76.8039	80.0107	NM_014078.5	MRPL13	hsa:28998	mitochondrial ribosomal protein L13
MYBL2	mRNA	76.9721	78.393	NM_002466.3	MYBL2	hsa:4605	v-myb avian myeloblastosis viral oncogene homolog-like 2
LOC100130394	ncRNA	74.0817	76.745	LOC100130394	LOC100130394		translation machinery associated 7 homolog (S. cerevisiae) pseudogene
EID1	mRNA	79.1676	81.247	NM_014335.2	EID1	hsa:23741	EP300 interacting inhibitor of differentiation 1
PPIF	mRNA	74.8727	83.6538	NM_005729.3	PPIF	hsa:10105	peptidylprolyl isomerase F
TXNL4A	mRNA	72.2129	78.4303	NR_131175.1	TXNL4A	hsa:10907	thioredoxin-like 4A
CLPP	mRNA	69.6249	81.1262	NM_006012.2	CLPP	hsa:8192	caseinolytic mitochondrial matrix peptidase proteolytic subunit
SERPINH1	mRNA	81.6475	72.3604	NM_001235.3	SERPINH1	hsa:871	serpin peptidase inhibitor, clade H (heat shock protein 47), member 1, (collagen binding protein 1)
ILF3	mRNA	79.8929	82.9786	NM_153464.2	ILF3	hsa:3609	interleukin enhancer binding factor 3, 90kDa
FAM50A	mRNA	70.9523	73.929	NM_004699.3	FAM50A	hsa:9130	family with sequence similarity 50, member A
PPP2CB	mRNA	76.0153	82.1925	NM_004156.2	PPP2CB	hsa:5516	protein phosphatase 2, catalytic subunit, beta isozyme
SLC39A1	mRNA	73.4687	85.0985	NM_014437.4	SLC39A1	hsa:27173	solute carrier family 39 (zinc transporter), member 1
MGST3	mRNA	75.6056	69.2135	NM_004528.3	MGST3	hsa:4259	microsomal glutathione S-transferase 3
MRPS12	mRNA	68.6744	84.9693	NM_033363.1	MRPS12	hsa:6183	mitochondrial ribosomal protein S12
SIGMAR1	mRNA	77.37	74.6407	NR_104108.1	SIGMAR1	hsa:10280	sigma non-opioid intracellular receptor 1
MRPL53	mRNA	72.1659	70.6299	NM_053050.4	MRPL53	hsa:116540	mitochondrial ribosomal protein L53
MLLT11	mRNA	87.0634	66.6434	NM_006818.3	MLLT11	hsa:10962	myeloid/lymphoid or mixed-lineage leukemia (trithorax homolog, Drosophila); translocated to, 11
EXOSC8	mRNA	71.9971	81.255	NM_181503.2	EXOSC8	hsa:11340	exosome component 8
PARP1	mRNA	83.4427	74.5473	NM_001618.3	PARP1	hsa:142	poly (ADP-ribose) polymerase 1
UBE2I	mRNA	71.0468	81.3301	NM_194261.2	UBE2I	hsa:7329	ubiquitin-conjugating enzyme E2I
PNO1	mRNA	74.4528	84.4805	NM_020143.2	PNO1	hsa:56902	partner of NOB1 homolog (S. cerevisiae)
ADIPOR1	mRNA	81.068	76.3647	NR_046083.1	ADIPOR1	hsa:51094	adiponectin receptor 1
TXN2	mRNA	71.4517	77.4069	NM_012473.3	TXN2	hsa:25828	thioredoxin 2
YARS	mRNA	70.0256	88.0594	NM_003680.3	YARS	hsa:8565	tyrosyl-tRNA synthetase
RAB32	mRNA	62.7117	84.7209	NM_006834.3	RAB32	hsa:10981	RAB32, member RAS oncogene family
PHGDH	mRNA	80.2287	62.7554	NM_006623.3	PHGDH	hsa:26227	phosphoglycerate dehydrogenase
LSM1	mRNA	69.7522	80.6273	NR_045492.1	LSM1	hsa:27257	LSM1, U6 small nuclear RNA associated
PSMC2	mRNA	78.1873	75.8046	NM_002803.3	PSMC2	hsa:5701	proteasome (prosome, macropain) 26S subunit, ATPase, 2
RPL21P16	ncRNA	63.046	79.0903	NM_001139505.1	RPL21P16		ribosomal protein L21 pseudogene 16
ETFB	mRNA	68.467	69.513	NM_001985.2	ETFB	hsa:2109	electron-transfer-flavoprotein, beta polypeptide
ELOVL1	mRNA	71.2411	83.3571	NR_046117.1	ELOVL1	hsa:64834	ELOVL fatty acid elongase 1
UTP11	mRNA	72.8793	78.985
SELK	mRNA	66.9512	82.9421	NM_021237.3	SELK	hsa:58515	selenoprotein K
MRPL16	mRNA	74.3099	78.0822	NM_017840.3	MRPL16	hsa:54948	mitochondrial ribosomal protein L16
GTPBP4	mRNA	74.7837	85.3228	NM_012341.2	GTPBP4	hsa:23560	GTP binding protein 4
GOLM1	mRNA	81.1989	75.6086	NM_177937.2	GOLM1	hsa:51280	golgi membrane protein 1
TCEAL4	mRNA	75.7271	68.1897	NM_024863	TCEAL4	hsa:79921	transcription elongation factor A (SII)-like 4
SAT1	mRNA	69.9587	88.4728	NR_027783.2	SAT1	hsa:6303	spermidine/spermine N1-acetyltransferase 1
ATP1A1	mRNA	82.5392	73.9721	NM_001160234.1	ATP1A1	hsa:476	ATPase, Na+/K+ transporting, alpha 1 polypeptide
RPS7P1	ncRNA	64.9802	80.6761	RPS7P1	RPS7P1		ribosomal protein S7 pseudogene 1
CCNB2	mRNA	77.9237	72.4178	NM_004701.3	CCNB2	hsa:9133	cyclin B2
RAD21	mRNA	83.8257	75.1548	NM_006265.2	RAD21	hsa:5885	RAD21 homolog (S. pombe)
UFD1L	mRNA	73.0438	74.7155	NM_005659.6	UFD1L	hsa:7353	ubiquitin fusion degradation 1 like (yeast)
TRAP1	mRNA	72.8344	78.5078	NM_016292.2	TRAP1	hsa:10131	TNF receptor-associated protein 1
NUTF2	mRNA	70.8722	75.2133	NM_005796.1	NUTF2	hsa:10204	nuclear transport factor 2
DDX3X	mRNA	85.3418	76.631	NR_126093.1	DDX3X	hsa:1654	DEAD (Asp-Glu-Ala-Asp) box helicase 3, X-linked
PRCC	mRNA	73.1254	81.2634	NM_199416.1	PRCC	hsa:5546	papillary renal cell carcinoma (translocation-associated)
CD320	mRNA	67.9489	72.5387	NM_016579.3	CD320	hsa:51293	CD320 molecule
MRPL9	mRNA	67.6243	84.3743	NR_125331.1	MRPL9	hsa:65005	mitochondrial ribosomal protein L9
CHMP2A	mRNA	72.0475	64.213	NM_198426.2	CHMP2A	hsa:27243	charged multivesicular body protein 2A
ANXA7	mRNA	79.1768	72.9694	NM_004034.2	ANXA7	hsa:310	annexin A7
DANCR	lncRNA	69.8611	78.448	NR_024031.1	DANCR	hsa:57291	differentiation antagonizing non-protein coding RNA
COA3	mRNA	68.21	72.0005	NM_001040431.2	COA3	hsa:28958	cytochrome c oxidase assembly factor 3
RANGAP1	mRNA	67.4534	83.8373	NM_002883.3	RANGAP1	hsa:5905	Ran GTPase activating protein 1
MPDU1	mRNA	69.4086	74.0692	NR_024603.1	MPDU1	hsa:9526	mannose-P-dolichol utilization defect 1
NDUFB3	mRNA	71.5981	69.3166	NM_002491.2	NDUFB3	hsa:4709	NADH dehydrogenase (ubiquinone) 1 beta subcomplex, 3, 12kDa
MRPS17	mRNA	64.6492	78.4184	NM_015969.2	MRPS17	hsa:51373	mitochondrial ribosomal protein S17
BRMS1	mRNA	66.7209	78.762	NM_015399.3	BRMS1	hsa:25855	breast cancer metastasis suppressor 1
BZW1	mRNA	72.2984	78.4599	NM_014670.3	BZW1	hsa:9689	basic leucine zipper and W2 domains 1
HINT2	mRNA	69.3756	65.0222	NM_032593.2	HINT2	hsa:84681	histidine triad nucleotide binding protein 2
KHSRP	mRNA	74.9486	75.6287	NM_003685.2	KHSRP	hsa:8570	KH-type splicing regulatory protein
DDX24	mRNA	76.4485	77.7296	NM_020414.3	DDX24	hsa:57062	DEAD (Asp-Glu-Ala-Asp) box helicase 24
SURF4	mRNA	78.8363	73.4048	NM_033161.3	SURF4	hsa:6836	surfeit 4
MTHFD2	mRNA	71.8715	81.4571	NR_027405.1	MTHFD2	hsa:10797	methylenetetrahydrofolate dehydrogenase (NADP+ dependent) 2, methenyltetrahydrofolate cyclohydrolase
AURKB	mRNA	68.0154	73.9508	NR_132730.1	AURKB	hsa:9212	aurora kinase B
IFI27L2	mRNA	70.3845	58.1459	NM_032036.2	IFI27L2	hsa:83982	interferon, alpha-inducible protein 27-like 2
DPM1	mRNA	66.9848	81.4677	NM_003859.1	DPM1	hsa:8813	dolichyl-phosphate mannosyltransferase polypeptide 1, catalytic subunit
SRI	mRNA	69.4536	70.2246	NM_198901.1	SRI	hsa:6717	sorcin
CD81	mRNA	68.1338	76.5047	NM_004356.3	CD81	hsa:975	CD81 molecule
MCL1	mRNA	73.3657	83.7065	NM_182763.2	MCL1	hsa:4170	myeloid cell leukemia 1
VPS25	mRNA	69.805	76.9386	NM_032353.3	VPS25	hsa:84313	vacuolar protein sorting 25 homolog (S. cerevisiae)
PFKP	mRNA	73.0125	75.858	NM_002627.4	PFKP	hsa:5214	phosphofructokinase, platelet
FIBP	mRNA	66.0199	72.7205	NM_198897.1	FIBP	hsa:9158	fibroblast growth factor (acidic) intracellular binding protein
CBX1	mRNA	80.464	70.5587	NM_006807.4	CBX1	hsa:10951	chromobox homolog 1
NDUFA9	mRNA	72.5492	71.6887	NM_005002.4	NDUFA9	hsa:4704	NADH dehydrogenase (ubiquinone) 1 alpha subcomplex, 9, 39kDa
ENSA	mRNA	70.4737	69.4773	NM_207168.1	ENSA	hsa:2029	endosulfine alpha
PLOD1	mRNA	80.6139	61.9971	NM_000302.3	PLOD1	hsa:5351	procollagen-lysine, 2-oxoglutarate 5-dioxygenase 1
EIF5	mRNA	70.7571	84.2721	NM_183004.4	EIF5	hsa:1983	eukaryotic translation initiation factor 5
AKIRIN1	mRNA	76.7	75.0067	NM_024595.2	AKIRIN1	hsa:79647	akirin 1
KARS	mRNA	68.4667	78.4911	NM_005548.2	KARS	hsa:3735	lysyl-tRNA synthetase
C21orf59	mRNA	64.8572	76.8743	NR_036552.1	C21orf59	hsa:56683	chromosome 21 open reading frame 59
TIMMDC1	mRNA	72.6113	72.7089	NM_016589.3	TIMMDC1	hsa:51300	translocase of inner mitochondrial membrane domain containing 1
PHPT1	mRNA	65.1451	67.8599	NR_109807.1	PHPT1	hsa:29085	phosphohistidine phosphatase 1
TRNQ	tRNA	61.3753	78.4367	TRNQ	TRNQ	hsa:4572	tRNA
PSMD11	mRNA	76.4427	72.4717	NM_002815.3	PSMD11	hsa:5717	proteasome (prosome, macropain) 26S subunit, non-ATPase, 11
EXOSC9	mRNA	68.2261	73.88	NM_005033.2	EXOSC9	hsa:5393	exosome component 9
CSNK2B	mRNA	67.9563	75.1763	NM_001320.6	CSNK2B	hsa:1460	casein kinase 2, beta polypeptide
UBE2L3	mRNA	71.0608	72.8563	NR_028436.2	UBE2L3	hsa:7332	ubiquitin-conjugating enzyme E2L 3
LSM10	mRNA	64.1672	73.6902	NM_032881	LSM10	hsa:84967	LSM10, U7 small nuclear RNA associated
DCXR	mRNA	64.2061	68.1236	NM_016286.3	DCXR	hsa:51181	dicarbonyl/L-xylulose reductase
ATP6V1D	mRNA	73.1857	78.733	NM_015994.3	ATP6V1D	hsa:51382	ATPase, H+ transporting, lysosomal 34kDa, V1 subunit D
MRPS23	mRNA	63.9618	78.0882	NM_016070.3	MRPS23	hsa:51649	mitochondrial ribosomal protein S23
ISYNA1	mRNA	71.5439	64.6071	NR_045573.1	ISYNA1	hsa:51477	inositol-3-phosphate synthase 1
MRPS28	mRNA	64.0489	73.3136	NM_014018.2	MRPS28	hsa:28957	mitochondrial ribosomal protein S28
VBP1	mRNA	71.1595	73.8867	NM_003372	VBP1	hsa:7411	von Hippel-Lindau binding protein 1
GTF2E2	mRNA	66.2227	78.2087	NM_002095.4	GTF2E2	hsa:2961	general transcription factor IIE, polypeptide 2, beta 34kDa
HSPB11	mRNA	69.5237	66.9563	NM_016126.2	HSPB11	hsa:51668	heat shock protein family B (small), member 11
MAGED1	mRNA	81.3134	52.7543	NM_006986.3	MAGED1	hsa:9500	melanoma antigen family D, 1
SSR3	mRNA	73.2588	72.5515	NM_007107	SSR3	hsa:6747	signal sequence receptor, gamma (translocon-associated protein gamma)
CAPZB	mRNA	74.107	68.8765	NM_004930.4	CAPZB	hsa:832	capping protein (actin filament) muscle Z-line, beta
PAF1	mRNA	68.068	71.7181	NR_046384.1	PAF1	hsa:54623	Paf1, RNA polymerase II associated factor, homolog (S. cerevisiae)
PTTG1IP	mRNA	72.8615	72.6537	NR_104597.1	PTTG1IP	hsa:754	pituitary tumor-transforming 1 interacting protein
AIP	mRNA	63.6491	70.4884	NM_003977	AIP	hsa:9049	aryl hydrocarbon receptor interacting protein
YKT6	mRNA	72.9098	70.7461	NM_006555.3	YKT6	hsa:10652	YKT6 v-SNARE homolog (S. cerevisiae)
NES	mRNA	71.5924	70.1382	NM_006617.1	NES	hsa:10763	nestin
SAT2	mRNA	59.4377	79.24	NM_133491.3	SAT2	hsa:112483	spermidine/spermine N1-acetyltransferase family member 2
DAPK3	mRNA	63.9027	75.5203	NM_001348.2	DAPK3	hsa:1613	death-associated protein kinase 3
TRNS1	tRNA	70.5201	82.9682	TRNS1	TRNS1	hsa:4574	tRNA
ERCC2	mRNA	69.1062	78.6064	NM_001130867.1	ERCC2	hsa:2068	excision repair cross-complementation group 2
GPI	mRNA	70.9949	69.7883	NM_001289790.1	GPI	hsa:2821	glucose-6-phosphate isomerase
RNPS1	mRNA	67.4529	75.672	NR_104485.1	RNPS1	hsa:10921	RNA binding protein S1, serine-rich domain
NDUFA3	mRNA	70.6787	56.7459	NM_004542.3	NDUFA3	hsa:4696	NADH dehydrogenase (ubiquinone) 1 alpha subcomplex, 3, 9kDa
PSMB2	mRNA	71.9137	68.8172	NM_002794.4	PSMB2	hsa:5690	proteasome (prosome, macropain) subunit, beta type, 2
RUVBL1	mRNA	65.6732	79.0725	NM_003707.2	RUVBL1	hsa:8607	RuvB-like AAA ATPase 1
SMARCD3	mRNA	68.0734	68.1574	NM_003078.3	SMARCD3	hsa:6604	SWI/SNF related, matrix associated, actin dependent regulator of chromatin, subfamily d, member 3
DDX1	mRNA	74.976	72.4512	NM_004939.2	DDX1	hsa:1653	DEAD (Asp-Glu-Ala-Asp) box helicase 1
TMEM70	mRNA	63.3529	80.7366	NR_033334.1	TMEM70	hsa:54968	transmembrane protein 70
NARS	mRNA	73.6988	73.0463	NM_004539.3	NARS	hsa:4677	asparaginyl-tRNA synthetase
SDCBP	mRNA	74.2464	71.307	NM_005625.3	SDCBP	hsa:6386	syndecan binding protein (syntenin)
PABPC4	mRNA	73.5171	74.5372	NM_003819.3	PABPC4	hsa:8761	poly(A) binding protein, cytoplasmic 4 (inducible form)
AKR1A1	mRNA	68.0671	64.9745	NM_153326.2	AKR1A1	hsa:10327	aldo-keto reductase family 1, member A1 (aldehyde reductase)
ACLY	mRNA	81.4553	64.5971	NM_198830.1	ACLY	hsa:47	ATP citrate lyase
IMPDH2	mRNA	69.4409	68.3025	NM_000884.2	IMPDH2	hsa:3615	IMP (inosine 5'-monophosphate) dehydrogenase 2
GPATCH4	mRNA	64.2595	79.8752	NM_182679.2	GPATCH4	hsa:54865	G patch domain containing 4
METTL5	mRNA	62.5121	71.1853	NM_014168.3	METTL5	hsa:29081	methyltransferase like 5
RPS6KB2	mRNA	65.6283	73.0914	NM_003952.2	RPS6KB2	hsa:6199	ribosomal protein S6 kinase, 70kDa, polypeptide 2
JUNB	mRNA	54.4367	96.1916	NM_002229.2	JUNB	hsa:3726	jun B proto-oncogene
FAM136A	mRNA	64.3309	75.7375	NM_032822.2	FAM136A	hsa:84908	family with sequence similarity 136, member A
PARL	mRNA	63.1966	73.6991	NM_018622.5	PARL	hsa:55486	presenilin associated, rhomboid-like
TK1	mRNA	67.1155	61.7154	NM_003258.4	TK1	hsa:7083	thymidine kinase 1, soluble
SERBP1	mRNA	69.1927	75.8296	NM_015640.3	SERBP1	hsa:26135	SERPINE1 mRNA binding protein 1
SNHG19	lncRNA	57.0232	67.1773	NR_132114.1	SNHG19	hsa:100507303	small nucleolar RNA host gene 19 (non-protein coding)
MPC2	mRNA	72.6305	62.7113	NR_026550.2	MPC2	hsa:25874	mitochondrial pyruvate carrier 2
COL5A2	mRNA	82.0726	63.9438	NM_000393.3	COL5A2	hsa:1290	collagen, type V, alpha 2
COPS5	mRNA	70.5791	69.4183	NM_006837.2	COPS5	hsa:10987	COP9 signalosome subunit 5
SSBP1	mRNA	65.6342	67.5679	NR_046269.1	SSBP1	hsa:6742	single-stranded DNA binding protein 1, mitochondrial
MCRIP2	mRNA	54.2897	77.7873
C6orf62	mRNA	75.5247	66.7272	NM_030939.4	C6orf62	hsa:81688	chromosome 6 open reading frame 62
GOT1	mRNA	65.9458	76.162	NM_002079.2	GOT1	hsa:2805	glutamic-oxaloacetic transaminase 1, soluble
SLC1A5	mRNA	68.4896	73.754	NM_005628.2	SLC1A5	hsa:6510	solute carrier family 1 (neutral amino acid transporter), member 5
PLIN3	mRNA	68.9186	68.2375	NM_005817.4	PLIN3	hsa:10226	perilipin 3
DCTN3	mRNA	65.526	62.0358	NM_024348.3	DCTN3	hsa:11258	dynactin 3 (p22)
CAPZA2	mRNA	72.8187	69.0447	NM_006136.2	CAPZA2	hsa:830	capping protein (actin filament) muscle Z-line, alpha 2
STARD7	mRNA	73.6638	67.8091	NM_139267.1	STARD7	hsa:56910	StAR-related lipid transfer (START) domain containing 7
POLR2C	mRNA	71.3953	71.4014	NM_032940.2	POLR2C	hsa:5432	polymerase (RNA) II (DNA directed) polypeptide C, 33kDa
SERP1	mRNA	71.9979	67.3648	NM_014445.3	SERP1	hsa:27230	stress-associated endoplasmic reticulum protein 1
LINC00152	lncRNA	57.0874	78.6069	NR_024204.1	LINC00152	hsa:112597	long intergenic non-protein coding RNA 152
VPS4A	mRNA	66.195	73.1315	NM_013245.2	VPS4A	hsa:27183	vacuolar protein sorting 4 homolog A (S. cerevisiae)
MRPL14	mRNA	60.2672	70.2929	NM_032111.2	MRPL14	hsa:64928	mitochondrial ribosomal protein L14
EMD	mRNA	63.4462	67.1359	NM_000117.2	EMD	hsa:2010	emerin
ERRFI1	mRNA	59.4163	101.611	NM_018948.3	ERRFI1	hsa:54206	ERBB receptor feedback inhibitor 1
PON2	mRNA	73.157	64.4997	NM_001018161.1	PON2	hsa:5445	paraoxonase 2
MRPL39	mRNA	69.1141	69.3023	NM_080794.3	MRPL39	hsa:54148	mitochondrial ribosomal protein L39
PRDX4	mRNA	61.1604	68.5325	NM_006406.1	PRDX4	hsa:10549	peroxiredoxin 4
FKBP10	mRNA	69.3602	65.847	NM_021939.3	FKBP10	hsa:60681	FK506 binding protein 10, 65 kDa
YBX3	mRNA	61.5901	79.476	NM_003651.4	YBX3	hsa:8531	Y box binding protein 3
MTCH2	mRNA	71.0721	65.7963	NM_014342.3	MTCH2	hsa:23788	mitochondrial carrier 2
ACP1	mRNA	67.99	69.5152	NR_024080.1	ACP1	hsa:52	acid phosphatase 1, soluble
CLTC	mRNA	79.1933	65.398	NM_004859.3	CLTC	hsa:1213	clathrin, heavy chain (Hc)
RNF181	mRNA	60.5377	70.0626	NM_016494.3	RNF181	hsa:51255	ring finger protein 181
SNW1	mRNA	70.1921	72.8053	NM_012245.2	SNW1	hsa:22938	SNW domain containing 1
HARS	mRNA	64.5303	74.2758	NM_002109.5	HARS	hsa:3035	histidyl-tRNA synthetase
RSL1D1	mRNA	64.6239	76.4737	NM_015659.2	RSL1D1	hsa:26156	ribosomal L1 domain containing 1
NRBP1	mRNA	71.8035	67.1259	NM_013392.2	NRBP1	hsa:29959	nuclear receptor binding protein 1
RTN4	mRNA	69.7833	70.4309	NM_207521.1	RTN4	hsa:57142	reticulon 4
ITPA	mRNA	61.8587	70.577	NR_052000.1	ITPA	hsa:3704	inosine triphosphatase (nucleoside triphosphate pyrophosphatase)
COX7A2L	mRNA	66.2798	71.1861	NM_004718.2	COX7A2L	hsa:9167	cytochrome c oxidase subunit VIIa polypeptide 2 like
IGFBP3	mRNA	61.3148	79.0089	NM_001013398.1	IGFBP3	hsa:3486	insulin-like growth factor binding protein 3
EWSR1	mRNA	64.2342	76.0729	NM_013986.3	EWSR1	hsa:2130	EWS RNA-binding protein 1
CLPTM1L	mRNA	64.2401	77.2057	NM_030782.3	CLPTM1L	hsa:81037	CLPTM1-like
MEA1	mRNA	64.1309	66.987	NM_014623.2	MEA1	hsa:4201	male-enhanced antigen 1
ITGB1	mRNA	80.9057	71.765	NM_133376.2	ITGB1	hsa:3688	integrin, beta 1 (fibronectin receptor, beta polypeptide, antigen CD29 includes MDF2, MSK12)
TUBG1	mRNA	67.3139	72.9608	NM_001070.4	TUBG1	hsa:7283	tubulin, gamma 1
POLE4	mRNA	62.3503	67.5808	NM_019896.2	POLE4	hsa:56655	polymerase (DNA-directed), epsilon 4, accessory subunit
GCLC	mRNA	76.62	62.7135	NM_001498.3	GCLC	hsa:2729	glutamate-cysteine ligase, catalytic subunit
PRPF19	mRNA	62.6323	71.8104	NM_014502.4	PRPF19	hsa:27339	pre-mRNA processing factor 19
SRP68	mRNA	67.8054	70.929	NR_048541.1	SRP68	hsa:6730	signal recognition particle 68kDa
RNASEH2A	mRNA	65.9276	64.3322	NM_006397.2	RNASEH2A	hsa:10535	ribonuclease H2, subunit A
SLBP	mRNA	65.4685	73.4803	NM_006527	SLBP	hsa:7884	stem-loop binding protein
MRPS26	mRNA	60.6432	73.1181	NM_030811.3	MRPS26	hsa:64949	mitochondrial ribosomal protein S26
ISOC2	mRNA	61.1101	66.3861	NM_024710.2	ISOC2	hsa:79763	isochorismatase domain containing 2
FAM32A	mRNA	63.348	72.9145	NM_014077	FAM32A	hsa:26017	family with sequence similarity 32, member A
C9orf16	mRNA	58.496	68.7905	NM_024112.3	C9orf16	hsa:79095	chromosome 9 open reading frame 16
NDUFS7	mRNA	63.6165	66.2817	NM_024407.4	NDUFS7	hsa:374291	NADH dehydrogenase (ubiquinone) Fe-S protein 7, 20kDa (NADH-coenzyme Q reductase)
CMPK1	mRNA	71.0717	68.2794	NR_046394.1	CMPK1	hsa:51727	cytidine monophosphate (UMP-CMP) kinase 1, cytosolic
COMMD4	mRNA	58.7515	66.5361	NR_104312.1	COMMD4	hsa:54939	COMM domain containing 4
NANS	mRNA	63.9469	64.3853	NM_018946.3	NANS	hsa:54187	N-acetylneuraminic acid synthase
RPS27L	mRNA	66.5079	59.5204	NM_015920.3	RPS27L	hsa:51065	ribosomal protein S27-like
HADHB	mRNA	70.8595	61.045	NM_001281513.1	HADHB	hsa:3032	hydroxyacyl-CoA dehydrogenase/3-ketoacyl-CoA thiolase/enoyl-CoA hydratase (trifunctional protein), beta subunit
HIGD1A	mRNA	68.6305	67.3036	NM_014056.3	HIGD1A	hsa:25994	HIG1 hypoxia inducible domain family, member 1A
PSIP1	mRNA	73.7385	62.4419	NM_033222.3	PSIP1	hsa:11168	PC4 and SFRS1 interacting protein 1
VKORC1	mRNA	63.5702	61.7266	NM_206824	VKORC1	hsa:79001	vitamin K epoxide reductase complex, subunit 1
C19orf60	mRNA	63.5883	55.8239	NM_017967.2	C19orf60	hsa:55049	chromosome 19 open reading frame 60
GRB2	mRNA	71.1031	65.2532	NM_203506.2	GRB2	hsa:2885	growth factor receptor-bound protein 2
ANAPC5	mRNA	71.9717	63.0981	NM_016237.4	ANAPC5	hsa:51433	anaphase promoting complex subunit 5
MED10	mRNA	61.0989	75.9324	NM_032286.2	MED10	hsa:84246	mediator complex subunit 10
ATP6V0D1	mRNA	65.1456	68.8242	NM_004691.4	ATP6V0D1	hsa:9114	ATPase, H+ transporting, lysosomal 38kDa, V0 subunit d1
SLC35B1	mRNA	58.0186	73.0468	NM_005827.2	SLC35B1	hsa:10237	solute carrier family 35, member B1
MCM3	mRNA	65.6402	68.126	NM_002388.4	MCM3	hsa:4172	minichromosome maintenance complex component 3
VAT1	mRNA	70.8593	61.3737	NM_006373.3	VAT1	hsa:10493	vesicle amine transport 1
PSMA5	mRNA	59.8782	68.9304	NM_002790.3	PSMA5	hsa:5686	proteasome (prosome, macropain) subunit, alpha type, 5
TRAPPC3	mRNA	63.4831	68.8216	NR_073097.1	TRAPPC3	hsa:27095	trafficking protein particle complex 3
FKBP4	mRNA	59.906	78.1063	NM_002014.3	FKBP4	hsa:2288	FK506 binding protein 4, 59kDa
TOR3A	mRNA	61.574	70.0412	NM_022371.3	TOR3A	hsa:64222	torsin family 3, member A
FBXO7	mRNA	67.0635	68.5588	NM_012179.3	FBXO7	hsa:25793	F-box protein 7
RFC4	mRNA	66.4877	62.5936	NM_181573.2	RFC4	hsa:5984	replication factor C (activator 1) 4, 37kDa
SH3BGRL	mRNA	76.7162	51.7637	NM_003022.2	SH3BGRL	hsa:6451	SH3 domain binding glutamate-rich protein like
ATP6V0B	mRNA	58.8476	72.0501	NM_004047.4	ATP6V0B	hsa:533	ATPase, H+ transporting, lysosomal 21kDa, V0 subunit b
MRPS6	mRNA	68.309	59.9362	NM_032476.3	MRPS6	hsa:64968	mitochondrial ribosomal protein S6
ALDH3A2	mRNA	70.705	65.0587	NM_001031806.1	ALDH3A2	hsa:224	aldehyde dehydrogenase 3 family, member A2
AHCY	mRNA	65.2206	66.7496	NM_001161766.1	AHCY	hsa:191	adenosylhomocysteinase
KXD1	mRNA	63.0472	66.5509	NM_024069.3	KXD1	hsa:79036	KxDL motif containing 1
STRA13	mRNA	56.4364	69.4846	NM_144998.3	STRA13	hsa:201254	stimulated by retinoic acid 13
MORF4L1P1	ncRNA	78.335	62.611	MRG1	MORF4L1P1		mortality factor 4 like 1 pseudogene 1
AP2B1	mRNA	74.2743	61.2653	NM_001282.2	AP2B1	hsa:163	adaptor-related protein complex 2, beta 1 subunit
NABP2	mRNA	66.1006	61.6356	NM_024068.3	NABP2	hsa:79035	nucleic acid binding protein 2
CUTC	mRNA	64.0612	68.8795	NM_015960.2	CUTC	hsa:51076	cutC copper transporter
MTCH1	mRNA	65.5158	66.1271	NR_130739.1	MTCH1	hsa:23787	mitochondrial carrier 1
RBM8A	mRNA	58.6295	73.1986	NM_005105.4	RBM8A	hsa:9939	RNA binding motif protein 8A
GGCT	mRNA	60.6254	71.5113	NR_037669.1	GGCT	hsa:79017	gamma-glutamylcyclotransferase
RPL29P4	ncRNA	62.0839	69.3307	RPL29P4	RPL29P4		ribosomal protein L29 pseudogene 4
VMP1	mRNA	67.5412	64.2434	NM_030938.3	VMP1	hsa:81671	vacuole membrane protein 1
H2AFX	mRNA	59.059	67.3158	NM_002105.2	H2AFX	hsa:3014	H2A histone family, member X
WDR34	mRNA	61.1227	60.8089	NM_052844.3	WDR34	hsa:89891	WD repeat domain 34
IRAK1	mRNA	62.4716	73.2027	NM_001569.3	IRAK1	hsa:3654	interleukin-1 receptor-associated kinase 1
FDFT1	mRNA	70.9386	59.2428	NM_004462.4	FDFT1	hsa:2222	farnesyl-diphosphate farnesyltransferase 1
EIF1B	mRNA	58.9249	75.9098	NM_005875.2	EIF1B	hsa:10289	eukaryotic translation initiation factor 1B
COPB2	mRNA	75.6387	58.0508	NR_023350.1	COPB2	hsa:9276	coatomer protein complex, subunit beta 2 (beta prime)
FASTK	mRNA	60.7902	63.2468	NM_033015.3	FASTK	hsa:10922	Fas-activated serine/threonine kinase
HNRNPU	mRNA	67.2626	68.2122	NM_031844.2	HNRNPU	hsa:3192	heterogeneous nuclear ribonucleoprotein U (scaffold attachment factor A)
CYB5B	mRNA	70.5507	57.435	NM_030579.2	CYB5B	hsa:80777	cytochrome b5 type B (outer mitochondrial membrane)
CCDC59	mRNA	57.1135	76.9316	NR_033192.1	CCDC59	hsa:29080	coiled-coil domain containing 59
PLEKHJ1	mRNA	58.7699	65.811	NM_018049.1	PLEKHJ1	hsa:55111	pleckstrin homology domain containing, family J member 1
EBP	mRNA	66.131	59.9106	NM_006579.2	EBP	hsa:10682	emopamil binding protein (sterol isomerase)
PTS	mRNA	61.4409	64.2893	NM_000317.2	PTS	hsa:5805	6-pyruvoyltetrahydropterin synthase
SRRT	mRNA	60.0844	68.8096	NM_182800.2	SRRT	hsa:51593	serrate, RNA effector molecule
GYG1	mRNA	64.0793	65.7895	NM_004130.3	GYG1	hsa:2992	glycogenin 1
ZWINT	mRNA	64.6407	65.8573	NM_032997.2	ZWINT	hsa:11130	ZW10 interacting kinetochore protein
APLP2	mRNA	72.6934	60.9644	NR_024515.1	APLP2	hsa:334	amyloid beta (A4) precursor-like protein 2
GMPPA	mRNA	62.8295	61.944	NM_205847.2	GMPPA	hsa:29926	GDP-mannose pyrophosphorylase A
PRKAR1A	mRNA	72.1427	60.8129	NM_212472.2	PRKAR1A	hsa:5573	protein kinase, cAMP-dependent, regulatory, type I, alpha
DENR	mRNA	64.2447	70.0012	NM_003677	DENR	hsa:8562	density-regulated protein
RPL7AP6	ncRNA	52.1881	69.2835	RPL7AP6	RPL7AP6		ribosomal protein L7a pseudogene 6
EIF2S1	mRNA	65.1376	68.948	NM_004094.4	EIF2S1	hsa:1965	eukaryotic translation initiation factor 2, subunit 1 alpha, 35kDa
TPX2	mRNA	69.0951	66.0811	NM_012112.4	TPX2	hsa:22974	TPX2, microtubule-associated
CAPN1	mRNA	64.9756	62.5315	NR_040008.1	CAPN1	hsa:823	calpain 1, (mu/I) large subunit
DHX15	mRNA	68.0978	68.2743	NM_001358.2	DHX15	hsa:1665	DEAH (Asp-Glu-Ala-His) box helicase 15
CRTAP	mRNA	67.5538	61.4036	NM_006371.4	CRTAP	hsa:10491	cartilage associated protein
TMEM259	mRNA	61.7783	66.643	NM_033420.3	TMEM259	hsa:91304	transmembrane protein 259
DUS1L	mRNA	57.0209	66.849	NM_022156.4	DUS1L	hsa:64118	dihydrouridine synthase 1-like (S. cerevisiae)
POLR2H	mRNA	55.6421	69.0245	NM_006232.3	POLR2H	hsa:5437	polymerase (RNA) II (DNA directed) polypeptide H
RPS26P25	ncRNA	50.4209	62.4717	NM_001093731.2	RPS26P25		ribosomal protein S26 pseudogene 25
CDK16	mRNA	66.3406	63.6884	NM_033018.3	CDK16	hsa:5127	cyclin-dependent kinase 16
PIP5K1A	mRNA	71.9059	67.1719	NM_003557.2	PIP5K1A	hsa:8394	phosphatidylinositol-4-phosphate 5-kinase, type I, alpha
HMGN2P41	ncRNA	60.7966	59.8683	HMGN2P41	HMGN2P41		high mobility group nucleosomal binding domain 2 pseudogene 41
IARS2	mRNA	70.5536	61.5585	NM_018060.3	IARS2	hsa:55699	isoleucyl-tRNA synthetase 2, mitochondrial
PHF5A	mRNA	58.883	70.2435	NM_032758.3	PHF5A	hsa:84844	PHD finger protein 5A
RPL22P1	ncRNA	57.7835	60.6612	RPL22P1	RPL22P1		ribosomal protein L22 pseudogene 1
SRP72	mRNA	67.189	68.8995	NM_006947.3	SRP72	hsa:6731	signal recognition particle 72kDa
SGTA	mRNA	59.0416	71.7127	NM_003021.3	SGTA	hsa:6449	small glutamine-rich tetratricopeptide repeat (TPR)-containing, alpha
SSSCA1	mRNA	52.0217	75.9556	NM_006396	SSSCA1	hsa:10534	Sjogren syndrome/scleroderma autoantigen 1
POLR3K	mRNA	51.7007	72.0107	NM_016310.4	POLR3K	hsa:51728	polymerase (RNA) III (DNA directed) polypeptide K, 12.3 kDa
TAF1D	mRNA	55.3286	82.0205	NM_024116.3	TAF1D	hsa:79101	TATA box binding protein (TBP)-associated factor, RNA polymerase I, D, 41kDa
RBM3	mRNA	58.2783	67.6047	NM_006743.4	RBM3	hsa:5935	RNA binding motif (RNP1, RRM) protein 3
GLRX5	mRNA	57.793	67.2543	NM_016417.2	GLRX5	hsa:51218	glutaredoxin 5
PNN	mRNA	65.0873	63.4387	NM_002687.3	PNN	hsa:5411	pinin, desmosome associated protein
NPDC1	mRNA	55.7284	67.9957	NM_015392.3	NPDC1	hsa:56654	neural proliferation, differentiation and control, 1
RPL6P27	ncRNA	50.0297	68.0283	RPL6P27	RPL6P27		ribosomal protein L6 pseudogene 27
PMVK	mRNA	58.8255	57.9472	NM_006556.3	PMVK	hsa:10654	phosphomevalonate kinase
QPRT	mRNA	68.1755	50.0116	NM_014298.3	QPRT	hsa:23475	quinolinate phosphoribosyltransferase
CDK2AP2	mRNA	57.0897	60.8666	NR_073484.1	CDK2AP2	hsa:10263	cyclin-dependent kinase 2 associated protein 2
ATP1B1	mRNA	72.9883	58.7601	NM_001677.3	ATP1B1	hsa:481	ATPase, Na+/K+ transporting, beta 1 polypeptide
GPS2	mRNA	57.5482	64.5911	NM_004489.4	GPS2	hsa:2874	G protein pathway suppressor 2
METAP2	mRNA	62.1286	66.6824	NM_006838.3	METAP2	hsa:10988	methionyl aminopeptidase 2
CCNG1	mRNA	69.1063	55.2632	NM_199246.1	CCNG1	hsa:900	cyclin G1
PMF1	mRNA	60.6563	59.1876	NM_007221.3	PMF1	hsa:11243	polyamine-modulated factor 1
SMARCB1	mRNA	60.5291	62.4342	NM_003073.3	SMARCB1	hsa:6598	SWI/SNF related, matrix associated, actin dependent regulator of chromatin, subfamily b, member 1
SRP54	mRNA	66.4617	60.1743	NM_003136.3	SRP54	hsa:6729	signal recognition particle 54kDa
TMPO	mRNA	69.8405	61.4124	NM_003276.2	TMPO	hsa:7112	thymopoietin
NDUFA6	mRNA	57.6197	58.9364	NM_002490.3	NDUFA6	hsa:4700	NADH dehydrogenase (ubiquinone) 1 alpha subcomplex, 6, 14kDa
RPL26L1	mRNA	56.448	64.8061	NM_016093.2	RPL26L1	hsa:51121	ribosomal protein L26-like 1
POLE3	mRNA	65.1346	65.1878	NR_027261.1	POLE3	hsa:54107	polymerase (DNA directed), epsilon 3, accessory subunit
C12orf10	mRNA	55.7001	69.4032	NM_021640.3	C12orf10	hsa:60314	chromosome 12 open reading frame 10
AK2	mRNA	62.6614	64.2924	NR_037591.1	AK2	hsa:204	adenylate kinase 2
ESD	mRNA	62.4374	59.7314	NM_001984.1	ESD	hsa:2098	esterase D
TPM1	mRNA	69.7745	49.8417	NM_001301289.1	TPM1	hsa:7168	tropomyosin 1 (alpha)
RGS10	mRNA	57.5062	62.4717	NM_002925.3	RGS10	hsa:6001	regulator of G-protein signaling 10
PAFAH1B2	mRNA	66.6881	63.0932	NR_110268.1	PAFAH1B2	hsa:5049	platelet-activating factor acetylhydrolase 1b, catalytic subunit 2 (30kDa)
SRSF1	mRNA	65.5867	63.5706	NR_034041.1	SRSF1	hsa:6426	serine/arginine-rich splicing factor 1
POLR2E	mRNA	58.5567	62.8939	NM_002695.3	POLR2E	hsa:5434	polymerase (RNA) II (DNA directed) polypeptide E, 25kDa
NOP16	mRNA	49.9517	81.5661	NM_016391.6	NOP16	hsa:51491	NOP16 nucleolar protein
MAPK12	mRNA	58.1997	61.7061	NM_002969	MAPK12	hsa:6300	mitogen-activated protein kinase 12
DHX9	mRNA	64.8248	66.2041	NR_033302.1	DHX9	hsa:1660	DEAH (Asp-Glu-Ala-His) box helicase 9
RCN2	mRNA	64.2168	60.5043	NM_002902.2	RCN2	hsa:5955	reticulocalbin 2, EF-hand calcium binding domain
NDUFB7	mRNA	58.5963	55.3364	NM_004146.5	NDUFB7	hsa:4713	NADH dehydrogenase (ubiquinone) 1 beta subcomplex, 7, 18kDa
ARPC4	mRNA	54.3879	68.0207	NM_005718.4	ARPC4	hsa:10093	actin related protein 2/3 complex, subunit 4, 20kDa
DCTD	mRNA	63.0356	64.3037	NM_001921.2	DCTD	hsa:1635	dCMP deaminase
SNORD81	snoRNA	55.4254	66.5675	NR_003938.1	SNORD81	hsa:26769	small nucleolar RNA, C/D box 81
POP5	mRNA	58.7739	58.6387	NM_198202.1	POP5	hsa:51367	processing of precursor 5, ribonuclease P/MRP subunit (S. cerevisiae)
PRPF31	mRNA	57.8173	62.0882	NM_015629.3	PRPF31	hsa:26121	pre-mRNA processing factor 31
REXO2	mRNA	63.551	58.1716	NM_015523.3	REXO2	hsa:25996	RNA exonuclease 2
CTSL	mRNA	58.1859	69.9462	NM_145918.2	CTSL	hsa:1514	cathepsin L
ARL2	mRNA	59.1263	57.7849	NM_001667.3	ARL2	hsa:402	ADP-ribosylation factor-like 2
PSMG2	mRNA	58.8844	65.1109	NM_147163.1	PSMG2	hsa:56984	proteasome (prosome, macropain) assembly chaperone 2
ACTN4	mRNA	69.6186	54.3129	NM_004924.4	ACTN4	hsa:81	actinin, alpha 4
AURKA	mRNA	65.5002	61.8612	NM_198437.1	AURKA	hsa:6790	aurora kinase A
TBRG4	mRNA	57.6582	66.7572	NM_199122.2	TBRG4	hsa:9238	transforming growth factor beta regulator 4
SF3B1	mRNA	69.5758	60.7169	NM_012433	SF3B1	hsa:23451	splicing factor 3b, subunit 1, 155kDa
ATG101	mRNA	54.282	67.7256	NM_021934.4	ATG101	hsa:60673	autophagy related 101
FKBP3	mRNA	61.8989	55.5797	NM_002013.3	FKBP3	hsa:2287	FK506 binding protein 3, 25kDa
C8orf59	mRNA	58.0524	63.7617	NR_120681.1	C8orf59	hsa:401466	chromosome 8 open reading frame 59
VTI1B	mRNA	59.6868	57.2515	NM_006370.2	VTI1B	hsa:10490	vesicle transport through interaction with t-SNAREs 1B
GRHPR	mRNA	60.1729	57.3517	NM_012203.1	GRHPR	hsa:9380	glyoxylate reductase/hydroxypyruvate reductase
PRELID3B	mRNA	63.019	63.4473	NM_016045.2	PRELID3B	hsa:51012	slowmo homolog 2 (Drosophila)
TRAM1	mRNA	69.3243	57.4246	NM_014294.5	TRAM1	hsa:23471	translocation associated membrane protein 1
TRND	tRNA	70.827	64.8478	TRND	TRND	hsa:4555	tRNA
MRPS22	mRNA	62.1269	62.8809	NM_020191.2	MRPS22	hsa:56945	mitochondrial ribosomal protein S22
PXMP2	mRNA	57.1231	53.0299	NM_018663.2	PXMP2	hsa:5827	peroxisomal membrane protein 2, 22kDa
AP3D1	mRNA	66.0658	60.541	NM_003938.6	AP3D1	hsa:8943	adaptor-related protein complex 3, delta 1 subunit
TMEM219	mRNA	56.7756	55.4131	NM_194280.3	TMEM219	hsa:124446	transmembrane protein 219
UBE2D2	mRNA	61.2206	61.4688	NM_181838.1	UBE2D2	hsa:7322	ubiquitin-conjugating enzyme E2D 2
PAM16	mRNA	50.3321	67.0296	NM_016069.9	PAM16	hsa:51025	presequence translocase-associated motor 16 homolog (S. cerevisiae)
ELOF1	mRNA	54.6468	65.227	NM_032377.3	ELOF1	hsa:84337	elongation factor 1 homolog (S. cerevisiae)
MRPS18C	mRNA	57.3184	66.7522	NM_016067.3	MRPS18C	hsa:51023	mitochondrial ribosomal protein S18C
PNRC2	mRNA	61.2175	70.3206	NM_017761.3	PNRC2	hsa:55629	proline-rich nuclear receptor coactivator 2
LLPH	mRNA	56.2613	64.6486	NM_032338.3	LLPH	hsa:84298	LLP homolog, long-term synaptic facilitation (Aplysia)
RABGGTB	mRNA	53.1674	72.6091	NR_073562.1	RABGGTB	hsa:5876	Rab geranylgeranyltransferase, beta subunit
SPAG7	mRNA	58.4087	57.8107	NM_004890.2	SPAG7	hsa:9552	sperm associated antigen 7
BAD	mRNA	55.0877	57.3264	NM_032989.2	BAD	hsa:572	BCL2-associated agonist of cell death
HLA-C	mRNA	58.124	58.0583	NM_002117.5	HLA-C	hsa:3107	major histocompatibility complex, class I, C
PTP4A2	mRNA	62.1249	62.6144	NM_080392.2	PTP4A2	hsa:8073	protein tyrosine phosphatase type IVA, member 2
LYAR	mRNA	49.0946	74.9227	NM_017816.2	LYAR	hsa:55646	Ly1 antibody reactive
SAE1	mRNA	60.4474	59.7354	NR_027280.1	SAE1	hsa:10055	SUMO1 activating enzyme subunit 1
EIF1AX	mRNA	58.65	66.6422	NM_001412.3	EIF1AX	hsa:1964	eukaryotic translation initiation factor 1A, X-linked
BCAS2	mRNA	57.9907	62.1746	NM_005872.2	BCAS2	hsa:10286	breast carcinoma amplified sequence 2
MRPL45	mRNA	60.223	62.162	NM_032351.5	MRPL45	hsa:84311	mitochondrial ribosomal protein L45
ANAPC13	mRNA	57.8733	61.6126	NM_015391.3	ANAPC13	hsa:25847	anaphase promoting complex subunit 13
ANAPC11	mRNA	54.9269	55.119	NM_016476.11	ANAPC11	hsa:51529	anaphase promoting complex subunit 11
EIF2B1	mRNA	60.1665	61.3106	NM_001414.3	EIF2B1	hsa:1967	eukaryotic translation initiation factor 2B, subunit 1 alpha, 26kDa
USP22	mRNA	63.6534	60.6449	NM_015276.1	USP22	hsa:23326	ubiquitin specific peptidase 22
TYMS	mRNA	65.4289	63.1897	NM_001071.2	TYMS	hsa:7298	thymidylate synthetase
AIFM1	mRNA	63.0344	55.6031	NR_132647.1	AIFM1	hsa:9131	apoptosis-inducing factor, mitochondrion-associated, 1
NT5C3B	mRNA	57.1027	60.5832	NR_033464.1	NT5C3B	hsa:115024	5'-nucleotidase, cytosolic IIIB
PTGIR	mRNA	57.9919	54.4777	NM_000960.3	PTGIR	hsa:5739	prostaglandin I2 (prostacyclin) receptor (IP)
SNORA8	snoRNA	57.8677	67.9007	NR_002920.1	SNORA8	hsa:654320	small nucleolar RNA, H/ACA box 8
TMED10	mRNA	63.0115	60.4859	NM_006827.5	TMED10	hsa:10972	transmembrane emp24-like trafficking protein 10 (yeast)
IER2	mRNA	47.1814	76.9471	NM_004907.2	IER2	hsa:9592	immediate early response 2
FH	mRNA	60.0025	58.0303	NM_000143.3	FH	hsa:2271	fumarate hydratase
DBN1	mRNA	59.6978	58.9895	NM_080881.2	DBN1	hsa:1627	drebrin 1
COPG1	mRNA	61.653	59.2171	NM_016128.3	COPG1	hsa:22820	coatomer protein complex, subunit gamma 1
HMCES	mRNA	58.9995	59.9279	NM_020187.2	HMCES	hsa:56941	5-hydroxymethylcytosine (hmC) binding, ES cell-specific
IMMT	mRNA	63.2189	56.765	NM_006839.2	IMMT	hsa:10989	inner membrane protein, mitochondrial
MRPL54	mRNA	54.5135	56.873	NM_172251.2	MRPL54	hsa:116541	mitochondrial ribosomal protein L54
NSUN2	mRNA	59.7973	66.8546	NR_037947.1	NSUN2	hsa:54888	NOP2/Sun RNA methyltransferase family, member 2
STX4	mRNA	53.8587	62.0525	NM_004604.4	STX4	hsa:6810	syntaxin 4
TOP2A	mRNA	70.4172	53.9371	NM_001067.3	TOP2A	hsa:7153	topoisomerase (DNA) II alpha 170kDa
GNL2	mRNA	59.2165	63.855	NM_013285.2	GNL2	hsa:29889	guanine nucleotide binding protein-like 2 (nucleolar)
TM9SF2	mRNA	63.5093	57.576	NM_004800.2	TM9SF2	hsa:9375	transmembrane 9 superfamily member 2
MAD2L2	mRNA	54.8671	58.8947	NM_006341.3	MAD2L2	hsa:10459	MAD2 mitotic arrest deficient-like 2 (yeast)
EXOSC4	mRNA	44.1042	71.9166	NM_019037.2	EXOSC4	hsa:54512	exosome component 4
ILK	mRNA	60.826	56.6482	NM_004517.3	ILK	hsa:3611	integrin-linked kinase
GTF2A2	mRNA	57.6061	60.9378	NM_004492.2	GTF2A2	hsa:2958	general transcription factor IIA, 2, 12kDa
LYPLA1	mRNA	63.0973	63.2664	NM_006330.3	LYPLA1	hsa:10434	lysophospholipase I
GLRX2	mRNA	52.9796	68.6982	NM_197962.2	GLRX2	hsa:51022	glutaredoxin 2
HSPH1	mRNA	62.806	61.6733	NM_006644.3	HSPH1	hsa:10808	heat shock 105kDa/110kDa protein 1
MRPS16	mRNA	57.3052	58.8	NM_016065.3	MRPS16	hsa:51021	mitochondrial ribosomal protein S16
MARS	mRNA	55.8861	70.807	NM_004990.3	MARS	hsa:4141	methionyl-tRNA synthetase
CCDC58	mRNA	50.3652	69.2413	NM_001308326.1	CCDC58	hsa:131076	coiled-coil domain containing 58
ARL2BP	mRNA	65.1622	54.8167	NM_012106.3	ARL2BP	hsa:23568	ADP-ribosylation factor-like 2 binding protein
EMC6	mRNA	52.532	65.4258	NM_031298.3	EMC6	hsa:83460	ER membrane protein complex subunit 6
SUPT16H	mRNA	64.1364	60.4403	NM_007192.3	SUPT16H	hsa:11198	suppressor of Ty 16 homolog (S. cerevisiae)
SAMD1	mRNA	57.717	59.6743	NM_138352.1	SAMD1	hsa:90378	sterile alpha motif domain containing 1
ASNS	mRNA	57.7622	60.9839	NM_183356.3	ASNS	hsa:440	asparagine synthetase (glutamine-hydrolyzing)
ERAL1	mRNA	56.0082	60.4367	NM_005702.2	ERAL1	hsa:26284	Era-like 12S mitochondrial rRNA chaperone 1
PSENEN	mRNA	57.5105	58.2536	NM_172341.2	PSENEN	hsa:55851	presenilin enhancer gamma secretase subunit
SNHG16	lncRNA	49.2607	67.0899	NR_038108.1	SNHG16	hsa:100507246	small nucleolar RNA host gene 16 (non-protein coding)
DDB1	mRNA	63.8317	57.0094	NM_001923.4	DDB1	hsa:1642	damage-specific DNA binding protein 1, 127kDa
RRM1	mRNA	63.0544	55.8132	NM_001033.3	RRM1	hsa:6240	ribonucleotide reductase M1
GLA	mRNA	59.4563	56.5759	NM_000169.2	GLA	hsa:2717	galactosidase, alpha
PREB	mRNA	58.2244	61.6903	NM_013388.4	PREB	hsa:10113	prolactin regulatory element binding
RNF126	mRNA	49.3209	68.4539	NM_194460.2	RNF126	hsa:55658	ring finger protein 126
MAP1LC3B	mRNA	58.3974	60.2871	NM_022818.4	MAP1LC3B	hsa:81631	microtubule-associated protein 1 light chain 3 beta
CTSB	mRNA	62.435	52.6368	NM_147783.2	CTSB	hsa:1508	cathepsin B
ITGAV	mRNA	65.9249	57.3534	NM_002210.4	ITGAV	hsa:3685	integrin, alpha V
UXT	mRNA	50.7383	58.3453	NR_045559.1	UXT	hsa:8409	ubiquitously-expressed, prefoldin-like chaperone
SPG21	mRNA	60.5411	57.1852	NM_016630.6	SPG21	hsa:51324	spastic paraplegia 21 (autosomal recessive, Mast syndrome)
PYGB	mRNA	61.8155	58.7848	NM_002862.3	PYGB	hsa:5834	phosphorylase, glycogen; brain
ARL6IP5	mRNA	65.4715	51.3325	NM_006407.3	ARL6IP5	hsa:10550	ADP-ribosylation factor-like 6 interacting protein 5
CUEDC2	mRNA	55.298	54.5287	NM_024040.2	CUEDC2	hsa:79004	CUE domain containing 2
HACD3	mRNA	65.3461	55.1278	NM_016395.2	HACD3	hsa:51495	protein tyrosine phosphatase-like A domain containing 1
MRPL52	mRNA	49.9191	62.7936	NM_181307.2	MRPL52	hsa:122704	mitochondrial ribosomal protein L52
CST3	mRNA	53.6729	55.1531	NM_001288614.1	CST3	hsa:1471	cystatin C
IMPDH1	mRNA	56.293	58.5018	NM_183243.2	IMPDH1	hsa:3614	IMP (inosine 5'-monophosphate) dehydrogenase 1
TTC1	mRNA	57.8602	56.6905	NM_003314.2	TTC1	hsa:7265	tetratricopeptide repeat domain 1
UBAP2L	mRNA	60.4955	60.6184	NM_014847.3	UBAP2L	hsa:9898	ubiquitin associated protein 2-like
RCC1L	mRNA	54.572	59.6347
SERF2	mRNA	54.0104	50.9431	NR_037672.1	SERF2	hsa:10169	small EDRK-rich factor 2
ARF6	mRNA	54.2276	66.3638	NM_001663.3	ARF6	hsa:382	ADP-ribosylation factor 6
SFPQ	mRNA	58.3951	61.5399	NM_005066.2	SFPQ	hsa:6421	splicing factor proline/glutamine-rich
SMARCE1	mRNA	60.258	57.5192	NM_003079.4	SMARCE1	hsa:6605	SWI/SNF related, matrix associated, actin dependent regulator of chromatin, subfamily e, member 1
RTFDC1	mRNA	55.1628	58.5557	NM_016407.4	RTFDC1	hsa:51507	replication termination factor 2 domain containing 1
XPO1	mRNA	65.501	56.9777	NM_003400.3	XPO1	hsa:7514	exportin 1
YIF1A	mRNA	58.0129	53.205	NM_020470.2	YIF1A	hsa:10897	Yip1 interacting factor homolog A (S. cerevisiae)
CRELD2	mRNA	55.9276	52.2698	NR_104295.1	CRELD2	hsa:79174	cysteine-rich with EGF-like domains 2
HMG20B	mRNA	55.7177	54.7089	NM_006339.2	HMG20B	hsa:10362	high mobility group 20B
NRDC	mRNA	62.4041	53.6885
UBE2Q1	mRNA	55.1209	60.8	NM_017582.6	UBE2Q1	hsa:55585	ubiquitin-conjugating enzyme E2Q family member 1
TMEM165	mRNA	59.672	54.5264	NR_073070.1	TMEM165	hsa:55858	transmembrane protein 165
VIMP	mRNA	51.7894	62.8943	NM_203472.2	VIMP	hsa:55829	VCP-interacting membrane protein
MRPL32	mRNA	49.9208	66.889	NM_031903.2	MRPL32	hsa:64983	mitochondrial ribosomal protein L32
DUT	mRNA	52.2433	55.6244	NM_001948.3	DUT	hsa:1854	deoxyuridine triphosphatase
COPS9	mRNA	46.5875	58.1991
SDHC	mRNA	62.0434	51.1905	NR_103459.1	SDHC	hsa:6391	succinate dehydrogenase complex, subunit C, integral membrane protein, 15kDa
DNAJA2	mRNA	57.5037	61.9304	NM_005880.3	DNAJA2	hsa:10294	DnaJ (Hsp40) homolog, subfamily A, member 2
CDV3	mRNA	57.7109	62.342	NM_017548.4	CDV3	hsa:55573	CDV3 homolog (mouse)
DHCR24	mRNA	62.4298	52.6518	NM_014762.3	DHCR24	hsa:1718	24-dehydrocholesterol reductase
SLC4A2	mRNA	58.8848	58.375	NM_003040.3	SLC4A2	hsa:6522	solute carrier family 4 (anion exchanger), member 2
FXYD5	mRNA	50.2144	61.1984	NR_028406.1	FXYD5	hsa:53827	FXYD domain containing ion transport regulator 5
DCTN2	mRNA	58.9617	54.3135	NM_006400.4	DCTN2	hsa:10540	dynactin 2 (p50)
PPID	mRNA	55.256	62.6406	NM_005038.2	PPID	hsa:5481	peptidylprolyl isomerase D
TDP2	mRNA	58.8601	60.443	NM_016614.2	TDP2	hsa:51567	tyrosyl-DNA phosphodiesterase 2
ATP2A2	mRNA	67.7392	54.7351	NM_170665.3	ATP2A2	hsa:488	ATPase, Ca++ transporting, cardiac muscle, slow twitch 2
CLIC4	mRNA	67.5911	53.3894	NM_013943.2	CLIC4	hsa:25932	chloride intracellular channel 4
NT5DC2	mRNA	56.1438	54.8353	NM_022908.2	NT5DC2	hsa:64943	5'-nucleotidase domain containing 2
BCL7C	mRNA	49.0543	55.6744	NM_004765.3	BCL7C	hsa:9274	B-cell CLL/lymphoma 7C
SARS	mRNA	52.961	64.7644	NR_034072.1	SARS	hsa:6301	seryl-tRNA synthetase
RTN3	mRNA	60.0705	49.6578	NR_049750.1	RTN3	hsa:10313	reticulon 3
SNRNP25	mRNA	52.3494	53.2132	NM_024571.3	SNRNP25	hsa:79622	small nuclear ribonucleoprotein 25kDa (U11/U12)
CAPRIN1	mRNA	61.5605	58.1677	NM_203364.2	CAPRIN1	hsa:4076	cell cycle associated protein 1
BCL2L2-PABPN1	mRNA	48.7661	59.3474	NM_001199864.1	BCL2L2-PABPN1	hsa:100529063	BCL2L2-PABPN1 readthrough
SPR	mRNA	55.4713	55.8344	NM_003124.4	SPR	hsa:6697	sepiapterin reductase (7,8-dihydrobiopterin:NADP+ oxidoreductase)
DDX21	mRNA	59.385	66.8092	NM_004728.3	DDX21	hsa:9188	DEAD (Asp-Glu-Ala-Asp) box helicase 21
SNRNP40	mRNA	53.5042	58.3551	NM_004814.2	SNRNP40	hsa:9410	small nuclear ribonucleoprotein 40kDa (U5)
HOXB7	mRNA	50.1604	62.4784	NM_004502.3	HOXB7	hsa:3217	homeobox B7
SCOC	mRNA	61.0776	52.8261	NM_032547.2	SCOC	hsa:60592	short coiled-coil protein
SNX17	mRNA	56.0876	53.7668	NR_049782.1	SNX17	hsa:9784	sorting nexin 17
CCDC137	mRNA	46.0028	67.3847	NM_199287.2	CCDC137	hsa:339230	coiled-coil domain containing 137
SNORD139	snoRNA	31.5967	85.8017
LINC01578	lncRNA	44.3172	72.0806	NR_037600.1	LINC01578	hsa:100507217	uncharacterized LOC100507217
RBM34	mRNA	56.2704	57.3641	NR_027762.1	RBM34	hsa:23029	RNA binding motif protein 34
WBP11	mRNA	57.3021	59.5116	NM_016312.2	WBP11	hsa:51729	WW domain binding protein 11
PKN1	mRNA	54.1496	50.7125	NM_213560.1	PKN1	hsa:5585	protein kinase N1
RRBP1	mRNA	57.2987	51.9216	NM_004587.2	RRBP1	hsa:6238	ribosome binding protein 1
PFDN1	mRNA	54.0396	55.8013	NM_002622.4	PFDN1	hsa:5201	prefoldin subunit 1
PCNP	mRNA	60.6557	54.5326	NM_020357.1	PCNP	hsa:57092	PEST proteolytic signal containing nuclear protein
PNP	mRNA	48.4009	66.5935	NM_000270.3	PNP	hsa:4860	purine nucleoside phosphorylase
WARS	mRNA	56.7451	57.2706	NM_213646.1	WARS	hsa:7453	tryptophanyl-tRNA synthetase
TMEM9	mRNA	52.3785	53.2517	NR_109920.1	TMEM9	hsa:252839	transmembrane protein 9
MXD3	mRNA	48.8312	56.8737	NM_031300.3	MXD3	hsa:83463	MAX dimerization protein 3
COPS4	mRNA	52.1975	61.4973	NM_016129.2	COPS4	hsa:51138	COP9 signalosome subunit 4
SSBP4	mRNA	51.8464	57.0418	NM_032627.4	SSBP4	hsa:170463	single stranded DNA binding protein 4
CYP51A1	mRNA	61.4458	52.5234	NM_001146152.1	CYP51A1	hsa:1595	cytochrome P450, family 51, subfamily A, polypeptide 1
HEBP2	mRNA	53.0423	53.4492	NM_014320.2	HEBP2	hsa:23593	heme binding protein 2
EEF1E1	mRNA	48.9711	61.5221	NM_004280.4	EEF1E1	hsa:9521	eukaryotic translation elongation factor 1 epsilon 1
HIST1H1C	mRNA	47.4814	58.1274	NM_005319.3	HIST1H1C	hsa:3006	histone cluster 1, H1c
ABCE1	mRNA	57.2643	62.2181	NM_002940.2	ABCE1	hsa:6059	ATP-binding cassette, sub-family E (OABP), member 1
TFDP1	mRNA	59.6586	58.1207	NR_026580.1	TFDP1	hsa:7027	transcription factor Dp-1
PABPN1	mRNA	49.6839	57.4107	NM_004643.3	PABPN1	hsa:8106	poly(A) binding protein, nuclear 1
MRPS33	mRNA	50.6503	53.1995	NM_053035.2	MRPS33	hsa:51650	mitochondrial ribosomal protein S33
POLR2F	mRNA	44.545	60.3615	NR_125371.1	POLR2F	hsa:5435	polymerase (RNA) II (DNA directed) polypeptide F
SNAPIN	mRNA	56.354	52.2122	NR_052019.1	SNAPIN	hsa:23557	SNAP-associated protein
UQCRB	mRNA	53.0243	50.4089	NR_045639.1	UQCRB	hsa:7381	ubiquinol-cytochrome c reductase binding protein
SEC23A	mRNA	67.299	47.8838	NM_006364.2	SEC23A	hsa:10484	Sec23 homolog A (S. cerevisiae)
NUP37	mRNA	52.953	57.6903	NM_024057.2	NUP37	hsa:79023	nucleoporin 37kDa
SNORA40	snoRNA	58.2531	56.0419	NR_002973.1	SNORA40	hsa:677822	small nucleolar RNA, H/ACA box 40
PPP1R15A	mRNA	34.3584	95.1851	NM_014330.3	PPP1R15A	hsa:23645	protein phosphatase 1, regulatory subunit 15A
UBQLN1	mRNA	58.7413	56.7781	NM_053067.2	UBQLN1	hsa:29979	ubiquilin 1
ME1	mRNA	65.4689	43.6385	NM_002395.5	ME1	hsa:4199	malic enzyme 1, NADP(+)-dependent, cytosolic
APOBEC3B	mRNA	55.8181	55.4815	NM_004900.4	APOBEC3B	hsa:9582	apolipoprotein B mRNA editing enzyme, catalytic polypeptide-like 3B
PTOV1	mRNA	54.3473	47.0479	NR_130963.1	PTOV1	hsa:53635	prostate tumor overexpressed 1
SRP19	mRNA	50.9393	57.4219	NM_003135.2	SRP19	hsa:6728	signal recognition particle 19kDa
SH3BGR	mRNA	62.1964	35.8123	NM_007341.2	SH3BGR	hsa:6450	SH3 domain binding glutamate-rich protein
DPM2	mRNA	49.0096	53.2929	NM_152690.1	DPM2	hsa:8818	dolichyl-phosphate mannosyltransferase polypeptide 2, regulatory subunit
AKR1C1	mRNA	59.9204	41.2908	NM_001353.5	AKR1C1	hsa:1645	aldo-keto reductase family 1, member C1
KDELR3	mRNA	61.8063	45.8443	NM_016657.2	KDELR3	hsa:11015	KDEL (Lys-Asp-Glu-Leu) endoplasmic reticulum protein retention receptor 3
PPP3R1	mRNA	58.1114	53.3134	NM_000945.3	PPP3R1	hsa:5534	protein phosphatase 3, regulatory subunit B, alpha
SRSF4	mRNA	53.2826	59.8105	NM_005626.4	SRSF4	hsa:6429	serine/arginine-rich splicing factor 4
RAB11B	mRNA	56.0527	48.7729	NM_004218.3	RAB11B	hsa:9230	RAB11B, member RAS oncogene family
EPRS	mRNA	61.7209	52.9118	NM_004446.2	EPRS	hsa:2058	glutamyl-prolyl-tRNA synthetase
STT3B	mRNA	58.8338	55.0931	NM_178862.2	STT3B	hsa:201595	STT3B, subunit of the oligosaccharyltransferase complex (catalytic)
PES1	mRNA	48.4689	60.8666	NM_014303.3	PES1	hsa:23481	pescadillo ribosomal biogenesis factor 1
PMPCA	mRNA	51.5026	59.4174	NM_015160.2	PMPCA	hsa:23203	peptidase (mitochondrial processing) alpha
TUBB3	mRNA	49.9238	61.2204	NM_006086.3	TUBB3	hsa:10381	tubulin, beta 3 class III
AKT1	mRNA	53.2108	55.8171	NM_005163.2	AKT1	hsa:207	v-akt murine thymoma viral oncogene homolog 1
SUPT5H	mRNA	55.658	54.7351	NM_003169.3	SUPT5H	hsa:6829	suppressor of Ty 5 homolog (S. cerevisiae)
TMEM123	mRNA	61.2558	52.3434	NM_052932.2	TMEM123	hsa:114908	transmembrane protein 123
TSTA3	mRNA	47.4651	62.3366	NM_003313.3	TSTA3	hsa:7264	tissue specific transplantation antigen P35B
PPP1R35	mRNA	46.6087	56.7323	NM_145030.2	PPP1R35	hsa:221908	protein phosphatase 1, regulatory subunit 35
SNRPD3	mRNA	51.2296	54.1007	NR_103819.1	SNRPD3	hsa:6634	small nuclear ribonucleoprotein D3 polypeptide 18kDa
HOXB2	mRNA	50.0543	63.2788	NM_002145.3	HOXB2	hsa:3212	homeobox B2
DKC1	mRNA	52.207	61.1955	NR_110021.1	DKC1	hsa:1736	dyskeratosis congenita 1, dyskerin
SF3A2	mRNA	55.3393	56.2166	NM_007165.4	SF3A2	hsa:8175	splicing factor 3a, subunit 2, 66kDa
RNF167	mRNA	53.0417	52.3981	NM_015528.1	RNF167	hsa:26001	ring finger protein 167
BLOC1S1	mRNA	51.8954	47.0061	NR_037655.1	BLOC1S1	hsa:2647	biogenesis of lysosomal organelles complex-1, subunit 1
MYL6B	mRNA	52.1252	46.1701	NM_002475.4	MYL6B	hsa:140465	myosin, light chain 6B, alkali, smooth muscle and non-muscle
RAB2A	mRNA	57.1284	52.4407	NM_002865.2	RAB2A	hsa:5862	RAB2A, member RAS oncogene family
ZNF593	mRNA	41.3022	59.2044	NM_015871.4	ZNF593	hsa:51042	zinc finger protein 593
CHPF	mRNA	52.8226	52.687	NM_024536.5	CHPF	hsa:79586	chondroitin polymerizing factor
UBE2A	mRNA	55.8122	50.9981	NM_181777.1	UBE2A	hsa:7319	ubiquitin-conjugating enzyme E2A
LTV1	mRNA	49.8162	63.5871	NM_032860.3	LTV1	hsa:84946	LTV1 ribosome biogenesis factor
DHPS	mRNA	49.6232	55.214	NR_038192.1	DHPS	hsa:1725	deoxyhypusine synthase
PAPOLA	mRNA	59.7364	54.8016	NM_032632.4	PAPOLA	hsa:10914	poly(A) polymerase alpha
ATP5G2	mRNA	51.8375	49.8867	NM_005176.5	ATP5G2	hsa:517	ATP synthase, H+ transporting, mitochondrial Fo complex, subunit C2 (subunit 9)
PUM3	mRNA	52.7803	61.3118
RHOB	mRNA	50.0701	59.0559	NM_004040	RHOB	hsa:388	ras homolog family member B
NUDT22	mRNA	47.6837	55.9657	NM_032344.3	NUDT22	hsa:84304	nudix (nucleoside diphosphate linked moiety X)-type motif 22
ATP6AP1	mRNA	52.3502	53.4115	NM_001183.5	ATP6AP1	hsa:537	ATPase, H+ transporting, lysosomal accessory protein 1
HMGB1P5	ncRNA	56.6323	50.1074	HMGB1P5	HMGB1P5		high mobility group box 1 pseudogene 5
NELFE	mRNA	49.2225	53.3755	NM_002904.5	NELFE	hsa:7936	negative elongation factor complex member E
KEAP1	mRNA	54.9051	50.38	NM_203500.1	KEAP1	hsa:9817	kelch-like ECH-associated protein 1
THRAP3	mRNA	57.5518	54.8101	NM_005119.3	THRAP3	hsa:9967	thyroid hormone receptor associated protein 3
MRPS2	mRNA	48.3194	63.0994	NR_051967.1	MRPS2	hsa:51116	mitochondrial ribosomal protein S2
CDCA5	mRNA	48.7846	57.9316	NM_080668.3	CDCA5	hsa:113130	cell division cycle associated 5
DBNDD2	mRNA	48.1944	57.025	NM_018478.3	DBNDD2	hsa:55861	dysbindin (dystrobrevin binding protein 1) domain containing 2
PYCR2	mRNA	46.1194	61.6364	NM_013328.3	PYCR2	hsa:29920	pyrroline-5-carboxylate reductase family, member 2
NFKBIA	mRNA	43.188	71.1417	NM_020529.2	NFKBIA	hsa:4792	nuclear factor of kappa light polypeptide gene enhancer in B-cells inhibitor, alpha
SMARCA4	mRNA	52.0314	52.6373	NM_003072.3	SMARCA4	hsa:6597	SWI/SNF related, matrix associated, actin dependent regulator of chromatin, subfamily a, member 4
TIMM9	mRNA	49.066	56.7891	NR_130750.1	TIMM9	hsa:26520	translocase of inner mitochondrial membrane 9 homolog (yeast)
VRK1	mRNA	51.9406	55.4886	NM_003384.2	VRK1	hsa:7443	vaccinia related kinase 1
PSME3	mRNA	54.8229	57.8984	NR_049772.1	PSME3	hsa:10197	proteasome (prosome, macropain) activator subunit 3 (PA28 gamma; Ki)
RWDD1	mRNA	47.6835	56.3508	NM_016104.3	RWDD1	hsa:51389	RWD domain containing 1
LUC7L3	mRNA	54.0005	52.7146	NM_016424.4	LUC7L3	hsa:51747	LUC7-like 3 (S. cerevisiae)
HPRT1	mRNA	54.4241	51.83	NM_000194.2	HPRT1	hsa:3251	hypoxanthine phosphoribosyltransferase 1
POP7	mRNA	48.3733	56.5276	NM_005837.2	POP7	hsa:10248	processing of precursor 7, ribonuclease P/MRP subunit (S. cerevisiae)
VAMP3	mRNA	55.9569	51.6801	NM_004781.3	VAMP3	hsa:9341	vesicle-associated membrane protein 3
CKLF	mRNA	51.1057	49.3968	NM_181641.2	CKLF	hsa:51192	chemokine-like factor
MRPL4	mRNA	44.3232	57.5068	NM_146388.1	MRPL4	hsa:51073	mitochondrial ribosomal protein L4
HERPUD1	mRNA	52.2869	60.7386	NM_014685.3	HERPUD1	hsa:9709	homocysteine-inducible, endoplasmic reticulum stress-inducible, ubiquitin-like domain member 1
SDHAF2	mRNA	50.7517	55.0865	NM_017841.2	SDHAF2	hsa:54949	succinate dehydrogenase complex assembly factor 2
USP5	mRNA	55.2691	48.7787	NM_003481.2	USP5	hsa:8078	ubiquitin specific peptidase 5 (isopeptidase T)
CEP55	mRNA	58.2016	52.2647	NM_018131.4	CEP55	hsa:55165	centrosomal protein 55kDa
URGCP-MRPS24	mRNA	46.6894	54.1905	NM_001204871.1	URGCP-MRPS24	hsa:100534592	URGCP-MRPS24 readthrough
DDX17	mRNA	60.6052	47.5691	NM_030881.3	DDX17	hsa:10521	DEAD (Asp-Glu-Ala-Asp) box helicase 17
TADA3	mRNA	50.9683	54.8564	NR_103488.1	TADA3	hsa:10474	transcriptional adaptor 3
POLDIP2	mRNA	50.6536	56.9882	NM_015584.4	POLDIP2	hsa:26073	polymerase (DNA-directed), delta interacting protein 2
PITHD1	mRNA	48.3969	62.2427	NM_020362.4	PITHD1	hsa:57095	PITH (C-terminal proteasome-interacting domain of thioredoxin-like) domain containing 1
DDX47	mRNA	52.9584	59.8205	NM_201224.1	DDX47	hsa:51202	DEAD (Asp-Glu-Ala-Asp) box polypeptide 47
PLEKHO1	mRNA	50.9819	53.3683	NM_016274	PLEKHO1	hsa:51177	pleckstrin homology domain containing, family O member 1
FUNDC1	mRNA	52.2831	52.3022	NM_173794.3	FUNDC1	hsa:139341	FUN14 domain containing 1
ACOT7	mRNA	48.8542	53.3607	NM_181866.2	ACOT7	hsa:11332	acyl-CoA thioesterase 7
GDI1	mRNA	52.2536	53.6016	NM_001493.2	GDI1	hsa:2664	GDP dissociation inhibitor 1
CCDC85B	mRNA	42.5185	54.568	NM_006848.2	CCDC85B	hsa:11007	coiled-coil domain containing 85B
MAGED2	mRNA	58.1269	42.2904	NM_201222.2	MAGED2	hsa:10916	melanoma antigen family D, 2
SYNCRIP	mRNA	54.4491	57.3249	NM_006372.4	SYNCRIP	hsa:10492	synaptotagmin binding, cytoplasmic RNA interacting protein
CDKN2C	mRNA	53.3395	49.1159	NM_078626.2	CDKN2C	hsa:1031	cyclin-dependent kinase inhibitor 2C (p18, inhibits CDK4)
PPIAP22	ncRNA	52.0674	51.4354	PPIAP22	PPIAP22		peptidylprolyl isomerase A (cyclophilin A) pseudogene 22
UAP1	mRNA	52.2683	55.5279	NM_003115.4	UAP1	hsa:6675	UDP-N-acetylglucosamine pyrophosphorylase 1
ZNF622	mRNA	45.7197	62.1824	NM_033414.2	ZNF622	hsa:90441	zinc finger protein 622
ALAS1	mRNA	54.1676	54.2671	NM_199166.2	ALAS1	hsa:211	aminolevulinate, delta-, synthase 1
M6PR	mRNA	57.4693	55.5344	NM_002355.3	M6PR	hsa:4074	mannose-6-phosphate receptor (cation dependent)
GRN	mRNA	51.5624	47.6274	NM_002087	GRN	hsa:2896	granulin
FAM127A	mRNA	52.6853	46.2681	NM_003928.1	FAM127A	hsa:8933	family with sequence similarity 127, member A
ADAM15	mRNA	53.4835	52.4171	NR_048577.1	ADAM15	hsa:8751	ADAM metallopeptidase domain 15
OSGIN1	mRNA	48.2955	56.2671	NM_182981.2	OSGIN1	hsa:29948	oxidative stress induced growth inhibitor 1
COMMD3	mRNA	49.4411	49.4396	NM_012071.3	COMMD3	hsa:23412	COMM domain containing 3
PLK2	mRNA	41.6069	77.989	NM_006622.3	PLK2	hsa:10769	polo-like kinase 2
HDGFRP2	mRNA	49.4342	48.8604	NM_032631.3	HDGFRP2	hsa:84717	hepatoma-derived growth factor-related protein 2
TXNDC17	mRNA	44.6508	52.3081	NM_032731.3	TXNDC17	hsa:84817	thioredoxin domain containing 17
CWC15	mRNA	51.6683	50.4622	NM_016403.3	CWC15	hsa:51503	CWC15 spliceosome-associated protein
TIMM44	mRNA	45.1336	64.3267	NM_006351.3	TIMM44	hsa:10469	translocase of inner mitochondrial membrane 44 homolog (yeast)
TRA2B	mRNA	50.57	59.3912	NM_004593.2	TRA2B	hsa:6434	transformer 2 beta homolog (Drosophila)
NUCB1	mRNA	55.5239	42.0558	NM_006184.5	NUCB1	hsa:4924	nucleobindin 1
ISCA2	mRNA	49.3325	50.2001	NM_194279.3	ISCA2	hsa:122961	iron-sulfur cluster assembly 2
FOPNL	mRNA	55.6678	51.8102	NR_130755.1	FOPNL	hsa:123811	FGFR1OP N-terminal like
MRTO4	mRNA	44.6284	62.7797	NM_016183.3	MRTO4	hsa:51154	mRNA turnover 4 homolog (S. cerevisiae)
UQCC2	mRNA	47.2398	48.973	NM_032340.3	UQCC2	hsa:84300	ubiquinol-cytochrome c reductase complex assembly factor 2
SAR1A	mRNA	54.3068	49.0062	NM_020150.4	SAR1A	hsa:56681	secretion associated, Ras related GTPase 1A
NCOA4	mRNA	58.7774	52.8787	NM_005437.3	NCOA4	hsa:8031	nuclear receptor coactivator 4
TMEM205	mRNA	51.4156	44.6849	NM_198536.2	TMEM205	hsa:374882	transmembrane protein 205
SART1	mRNA	48.1628	53.8378	NM_005146.4	SART1	hsa:9092	squamous cell carcinoma antigen recognized by T cells 1
SFT2D1	mRNA	48.7185	54.8531	NR_130112.1	SFT2D1	hsa:113402	SFT2 domain containing 1
TUBA4A	mRNA	50.9633	49.3149	NM_006000.2	TUBA4A	hsa:7277	tubulin, alpha 4a
SNORD102	snoRNA	42.0662	70.9154	NR_002574.1	SNORD102	hsa:26771	small nucleolar RNA, C/D box 102
CHP1	mRNA	55.7239	46.6808	NM_007236.4	CHP1	hsa:11261	calcineurin-like EF-hand protein 1
YWHAB	mRNA	51.5942	53.6564	NM_139323.3	YWHAB	hsa:7529	tyrosine 3-monooxygenase/tryptophan 5-monooxygenase activation protein, beta
SAMM50	mRNA	50.783	50.6203	NM_015380.4	SAMM50	hsa:25813	SAMM50 sorting and assembly machinery component
MRPL40	mRNA	46.4371	51.5377	NM_003776.2	MRPL40	hsa:64976	mitochondrial ribosomal protein L40
ORC6	mRNA	49.2104	55.6715	NR_037620.1	ORC6	hsa:23594	origin recognition complex, subunit 6
BIN1	mRNA	45.674	55.6013	NM_139351.2	BIN1	hsa:274	bridging integrator 1
NOSIP	mRNA	45.8018	53.5367	NM_015953.4	NOSIP	hsa:51070	nitric oxide synthase interacting protein
TSR3	mRNA	44.1259	55.323	NM_001001410.2	TSR3	hsa:115939	TSR3, 20S rRNA accumulation, homolog (S. cerevisiae)
CTNNB1	mRNA	58.2356	50.1165	NM_001904.3	CTNNB1	hsa:1499	catenin (cadherin-associated protein), beta 1, 88kDa
GLRX3	mRNA	48.2522	57.4765	NM_006541.4	GLRX3	hsa:10539	glutaredoxin 3
PPP6R1	mRNA	49.8977	54.964	NM_014931.3	PPP6R1	hsa:22870	protein phosphatase 6, regulatory subunit 1
RDH11	mRNA	57.0572	49.8577	NM_016026.3	RDH11	hsa:51109	retinol dehydrogenase 11 (all-trans/9-cis/11-cis)
WDR83OS	mRNA	46.7012	53.2884	NM_016145.3	WDR83OS	hsa:51398	WD repeat domain 83 opposite strand
ARF3	mRNA	59.6699	43.3156	NM_001659.2	ARF3	hsa:377	ADP-ribosylation factor 3
PALM3	mRNA	52.2546	40.6144	NM_001145028.1	PALM3	hsa:342979	paralemmin 3
IK	mRNA	52.0383	51.135	NM_006083.3	IK	hsa:3550	IK cytokine, down-regulator of HLA II
PRC1	mRNA	56.8896	49.1093	NM_199414.1	PRC1	hsa:9055	protein regulator of cytokinesis 1
NUDT5	mRNA	53.0414	49.9527	NM_014142.2	NUDT5	hsa:11164	nudix (nucleoside diphosphate linked moiety X)-type motif 5
WDR75	mRNA	49.1067	57.0306	NM_032168	WDR75	hsa:84128	WD repeat domain 75
SPCS3	mRNA	53.0874	54.268	NM_021928.3	SPCS3	hsa:60559	signal peptidase complex subunit 3 homolog (S. cerevisiae)
TRAPPC5	mRNA	45.5629	47.6915	NM_174894.2	TRAPPC5	hsa:126003	trafficking protein particle complex 5
DAZAP1	mRNA	45.6235	56.9032	NM_170711.2	DAZAP1	hsa:26528	DAZ associated protein 1
AMZ2	mRNA	56.3245	46.4021	NM_016627.4	AMZ2	hsa:51321	archaelysin family metallopeptidase 2
PFDN4	mRNA	47.9551	52.4753	NM_002623.3	PFDN4	hsa:5203	prefoldin subunit 4
TMEM126A	mRNA	49.5305	49.2735	NM_032273.3	TMEM126A	hsa:84233	transmembrane protein 126A
SYPL1	mRNA	52.9691	51.9172	NM_182715.2	SYPL1	hsa:6856	synaptophysin-like 1
WTAP	mRNA	49.0162	55.8012	NM_152858.2	WTAP	hsa:9589	Wilms tumor 1 associated protein
TAX1BP1	mRNA	57.5336	49.2325	NM_006024.6	TAX1BP1	hsa:8887	Tax1 (human T-cell leukemia virus type I) binding protein 1
ACAT2	mRNA	56.5392	46.6957	NM_005891.2	ACAT2	hsa:39	acetyl-CoA acetyltransferase 2
LOC729317	ncRNA	48.8677	56.5265	LOC729317	LOC729317		voltage-dependent anion channel 2 pseudogene
SAFB	mRNA	47.4501	58.2454	NR_037699.1	SAFB	hsa:6294	scaffold attachment factor B
LINC00998	lncRNA	52.9121	46.7468	NR_015442.1	LINC00998	hsa:401397	long intergenic non-protein coding RNA 998
HCFC1R1	mRNA	52.3692	36.9491	NM_017885.3	HCFC1R1	hsa:54985	host cell factor C1 regulator 1 (XPO1 dependent)
TERF2IP	mRNA	51.6124	54.386	NM_018975.3	TERF2IP	hsa:54386	telomeric repeat binding factor 2, interacting protein
YME1L1	mRNA	58.0627	51.4165	NM_139313.1	YME1L1	hsa:10730	YME1-like 1 ATPase
KIF5B	mRNA	54.7529	53.4008	NM_004521.2	KIF5B	hsa:3799	kinesin family member 5B
RPLP0P6	ncRNA	46.6304	55.0178	UPI00000707C6	RPLP0P6		ribosomal protein, large, P0 pseudogene 6
SNORA18	snoRNA	46.2666	48.0584	NR_002959.1	SNORA18	hsa:677805	small nucleolar RNA, H/ACA box 18
DLD	mRNA	53.5823	50.2972	NM_001289752.1	DLD	hsa:1738	dihydrolipoamide dehydrogenase
OTUB1	mRNA	48.4612	50.3071	NR_003089.1	OTUB1	hsa:55611	OTU deubiquitinase, ubiquitin aldehyde binding 1
ALDH18A1	mRNA	57.854	44.8247	NM_002860.3	ALDH18A1	hsa:5832	aldehyde dehydrogenase 18 family, member A1
SLC25A33	mRNA	48.6324	51.2042	NM_032315.2	SLC25A33	hsa:84275	solute carrier family 25 (pyrimidine nucleotide carrier), member 33
ERF	mRNA	48.2133	56.3755	NM_006494.3	ERF	hsa:2077	Ets2 repressor factor
SAP30	mRNA	46.9656	51.3423	NM_003864.3	SAP30	hsa:8819	Sin3A-associated protein, 30kDa
YTHDF2	mRNA	48.0942	56.4542	NM_016258.2	YTHDF2	hsa:51441	YTH domain family, member 2
CENPB	mRNA	49.3198	47.9428	NM_001810.5	CENPB	hsa:1059	centromere protein B, 80kDa
SPANXA1	mRNA	43.4751	54.9679	NM_013453.3	SPANXA1	hsa:30014	sperm protein associated with the nucleus, X-linked, family member A1
WBP2	mRNA	50.0606	47.5953	NM_012478.3	WBP2	hsa:23558	WW domain binding protein 2
EIF5B	mRNA	45.9423	54.2754	NM_015904.3	EIF5B	hsa:9669	eukaryotic translation initiation factor 5B
TIMM13	mRNA	42.3348	56.0343	NM_012458.3	TIMM13	hsa:26517	translocase of inner mitochondrial membrane 13 homolog (yeast)
CTSZ	mRNA	48.9237	45.489	NM_001336.3	CTSZ	hsa:1522	cathepsin Z
TMEM14A	mRNA	52.6849	45.5789	NM_014051.3	TMEM14A	hsa:28978	transmembrane protein 14A
TXNDC5	mRNA	53.0635	52.0776	NM_030810.3	TXNDC5	hsa:81567	thioredoxin domain containing 5 (endoplasmic reticulum)
ZRANB2	mRNA	55.9512	47.8441	NM_203350.2	ZRANB2	hsa:9406	zinc finger, RAN-binding domain containing 2
IDH3A	mRNA	53.8822	51.7796	NM_005530.2	IDH3A	hsa:3419	isocitrate dehydrogenase 3 (NAD+) alpha
MIEN1	mRNA	46.5444	50.194	NM_032339.3	MIEN1	hsa:84299	migration and invasion enhancer 1
NIFK	mRNA	43.3383	62.5842	NM_032390.4	NIFK	hsa:84365	nucleolar protein interacting with the FHA domain of MKI67
CTSA	mRNA	49.4273	51.8414	NM_001167594.1	CTSA	hsa:5476	cathepsin A
C1orf122	mRNA	46.3745	48.19	NM_198446.2	C1orf122	hsa:127687	chromosome 1 open reading frame 122
GADD45A	mRNA	34.3606	78.1471	NM_001924.3	GADD45A	hsa:1647	growth arrest and DNA-damage-inducible, alpha
SNORD31	snoRNA	48.1916	63.7101	NR_002560.1	SNORD31	hsa:9298	small nucleolar RNA, C/D box 31
SLC25A11	mRNA	49.4876	44.719	NM_003562.4	SLC25A11	hsa:8402	solute carrier family 25 (mitochondrial carrier; oxoglutarate carrier), member 11
MRPL49	mRNA	48.6121	53.7964	NR_037567.1	MRPL49	hsa:740	mitochondrial ribosomal protein L49
DUSP12	mRNA	42.1002	58.8317	NM_007240	DUSP12	hsa:11266	dual specificity phosphatase 12
MPZL1	mRNA	55.1424	45.4908	NM_024569.4	MPZL1	hsa:9019	myelin protein zero-like 1
DDIT3	mRNA	31.8228	78.2816	NM_004083.5	DDIT3	hsa:1649	DNA-damage-inducible transcript 3
SNORA70	snoRNA	39.7215	67.6203	NR_000011.1	SNORA70	hsa:26778	small nucleolar RNA, H/ACA box 70
CHMP4A	mRNA	46.1734	46.5543	NM_014169.3	CHMP4A	hsa:29082	charged multivesicular body protein 4A
RPL41P1	ncRNA	42.3743	52.855	RPL41P1	RPL41P1		ribosomal protein L41 pseudogene 1
MRPS30	mRNA	45.9057	61.7971	NM_016640.3	MRPS30	hsa:10884	mitochondrial ribosomal protein S30
TIMM17B	mRNA	45.0478	51.481	NM_005834.4	TIMM17B	hsa:10245	translocase of inner mitochondrial membrane 17 homolog B (yeast)
CHCHD3	mRNA	49.7001	52.3631	NM_017812.2	CHCHD3	hsa:54927	coiled-coil-helix-coiled-coil-helix domain containing 3
NQO2	mRNA	44.2894	53.2921	NM_001290222.1	NQO2	hsa:4835	NAD(P)H dehydrogenase, quinone 2
SNORA61	snoRNA	48.5061	50.583	NR_002987.1	SNORA61	hsa:677838	small nucleolar RNA, H/ACA box 61
AGPAT2	mRNA	45.2256	45.8276	NM_006412.3	AGPAT2	hsa:10555	1-acylglycerol-3-phosphate O-acyltransferase 2
C16orf13	mRNA	40.5006	51.3311	NR_109976.1	C16orf13	hsa:84326	chromosome 16 open reading frame 13
CCDC47	mRNA	52.4402	51.5899	NM_020198.2	CCDC47	hsa:57003	coiled-coil domain containing 47
C9orf78	mRNA	47.7675	53.4046	NM_016520.2	C9orf78	hsa:51759	chromosome 9 open reading frame 78
SRPRB	mRNA	46.5081	53.7185	NM_021203.3	SRPRB	hsa:58477	signal recognition particle receptor, B subunit
LMNB1	mRNA	51.1639	49.7599	NM_005573.3	LMNB1	hsa:4001	lamin B1
IPO7	mRNA	53.2363	54.261	NM_006391.2	IPO7	hsa:10527	importin 7
STARD3NL	mRNA	49.0081	48.273	NM_032016.3	STARD3NL	hsa:83930	STARD3 N-terminal like
CLPTM1	mRNA	50.5578	50.4281	NM_001294.3	CLPTM1	hsa:1209	cleft lip and palate associated transmembrane protein 1
DCTN6	mRNA	50.2693	48.0938	NM_006571.3	DCTN6	hsa:10671	dynactin 6
TACC3	mRNA	44.5179	50.9216	NM_006342.2	TACC3	hsa:10460	transforming, acidic coiled-coil containing protein 3
NFE2L1	mRNA	53.0239	49.8553	NM_003204.2	NFE2L1	hsa:4779	nuclear factor, erythroid 2-like 1
PPT1	mRNA	50.5641	50.6068	NM_001142604.1	PPT1	hsa:5538	palmitoyl-protein thioesterase 1
NAA50	mRNA	50.6998	50.7878	NM_025146	NAA50	hsa:80218	N(alpha)-acetyltransferase 50, NatE catalytic subunit
SPAG5	mRNA	51.1123	47.9654	NM_006461.3	SPAG5	hsa:10615	sperm associated antigen 5
COMMD6	mRNA	45.8916	43.9417	NM_203497.3	COMMD6	hsa:170622	COMM domain containing 6
MRPS27	mRNA	51.0414	51.2186	NM_015084.2	MRPS27	hsa:23107	mitochondrial ribosomal protein S27
ATP6AP2	mRNA	52.0163	45.992	NM_005765.2	ATP6AP2	hsa:10159	ATPase, H+ transporting, lysosomal accessory protein 2
PPA2	mRNA	47.2183	47.3514	NM_176869.2	PPA2	hsa:27068	pyrophosphatase (inorganic) 2
ACAA2	mRNA	52.2963	41.8812	NM_006111.2	ACAA2	hsa:10449	acetyl-CoA acyltransferase 2
KIF22	mRNA	46.1318	49.9934	NM_007317.2	KIF22	hsa:3835	kinesin family member 22
BARX1	mRNA	44.3919	46.0415	NM_021570.3	BARX1	hsa:56033	BARX homeobox 1
MYO1C	mRNA	53.071	44.852	NM_033375.4	MYO1C	hsa:4641	myosin IC
ENO2	mRNA	47.5208	51.1491	NM_001975.2	ENO2	hsa:2026	enolase 2 (gamma, neuronal)
NOP2	mRNA	45.6295	55.3297	NM_006170.3	NOP2	hsa:4839	NOP2 nucleolar protein
NAT14	mRNA	46.8935	39.5407	NM_020378.3	NAT14	hsa:57106	N-acetyltransferase 14 (GCN5-related, putative)
MPST	mRNA	45.6086	44.4014	NR_024038.1	MPST	hsa:4357	mercaptopyruvate sulfurtransferase
C5orf45	mRNA	40.722	51.5963	NM_016175.3	C5orf45	hsa:51149	chromosome 5 open reading frame 45
POLR1D	mRNA	44.8129	52.3198	NM_152705.2	POLR1D	hsa:51082	polymerase (RNA) I polypeptide D, 16kDa
NCKAP1	mRNA	55.5329	48.7775	NM_205842.2	NCKAP1	hsa:10787	NCK-associated protein 1
TMEM30A	mRNA	56.973	44.044	NM_018247.3	TMEM30A	hsa:55754	transmembrane protein 30A
KIF2C	mRNA	47.2739	49.7346	NM_006845.3	KIF2C	hsa:11004	kinesin family member 2C
IMP3	mRNA	39.6334	57.569	NM_018285.3	IMP3	hsa:55272	IMP3, U3 small nucleolar ribonucleoprotein
TARDBP	mRNA	49.1383	49.8112	NM_007375.3	TARDBP	hsa:23435	TAR DNA binding protein
MT1X	mRNA	43.8756	45.0003	NM_005952.3	MT1X	hsa:4501	metallothionein 1X
STXBP2	mRNA	49.9352	44.1783	NR_073560.1	STXBP2	hsa:6813	syntaxin binding protein 2
ACTL6A	mRNA	51.0042	49.6931	NM_178042	ACTL6A	hsa:86	actin-like 6A
DDX56	mRNA	41.4054	57.052	NM_019082.3	DDX56	hsa:54606	DEAD (Asp-Glu-Ala-Asp) box helicase 56
ELOVL5	mRNA	54.5511	44.7232	NM_021814.4	ELOVL5	hsa:60481	ELOVL fatty acid elongase 5
UBE2L6	mRNA	52.7475	41.6896	NM_198183.2	UBE2L6	hsa:9246	ubiquitin-conjugating enzyme E2L 6
IPO5	mRNA	51.0296	50.019	NM_002271.4	IPO5	hsa:3843	importin 5
E2F4	mRNA	43.008	57.3586	NM_001950.3	E2F4	hsa:1874	E2F transcription factor 4, p107/p130-binding
TMEM230	mRNA	53.1348	42.8488	NM_014145.4	TMEM230	hsa:29058	transmembrane protein 230
PEA15	mRNA	41.2701	59.7925	NR_123724.1	PEA15	hsa:8682	phosphoprotein enriched in astrocytes 15
MAF1	mRNA	47.8093	45.514	NM_032272.4	MAF1	hsa:84232	MAF1 homolog (S. cerevisiae)
FLII	mRNA	48.809	48.6819	NM_002018.3	FLII	hsa:2314	flightless I homolog (Drosophila)
MSRB1	mRNA	50.4873	39.7281	NM_016332.2	MSRB1	hsa:51734	methionine sulfoxide reductase B1
HTATSF1	mRNA	48.6487	48.1343	NM_014500.4	HTATSF1	hsa:27336	HIV-1 Tat specific factor 1
VPS28	mRNA	43.7361	47.9938	NM_183057.2	VPS28	hsa:51160	vacuolar protein sorting 28 homolog (S. cerevisiae)
TMEM183A	mRNA	46.0234	49.6983	NM_138391.4	TMEM183A	hsa:92703	transmembrane protein 183A
UTP18	mRNA	47.2549	49.2273	NM_016001.2	UTP18	hsa:51096	UTP18 small subunit (SSU) processome component homolog (yeast)
NPTX2	mRNA	47.0714	48.6472	NM_002523.2	NPTX2	hsa:4885	neuronal pentraxin II
RAB10	mRNA	49.4158	49.8511	NM_016131.4	RAB10	hsa:10890	RAB10, member RAS oncogene family
EMC8	mRNA	39.6406	55.3431	NM_006067.4	EMC8	hsa:10328	ER membrane protein complex subunit 8
LAGE3	mRNA	42.8503	43.1239	NM_006014.4	LAGE3	hsa:8270	L antigen family, member 3
SERPINB6	mRNA	42.1413	51.8207	NM_004568.5	SERPINB6	hsa:5269	serpin peptidase inhibitor, clade B (ovalbumin), member 6
DNASE2	mRNA	45.5472	44.961	NM_001375.2	DNASE2	hsa:1777	deoxyribonuclease II, lysosomal
ITM2C	mRNA	48.2442	41.4664	NM_030926.5	ITM2C	hsa:81618	integral membrane protein 2C
NIPSNAP1	mRNA	55.667	36.7272	NM_003634.3	NIPSNAP1	hsa:8508	nipsnap homolog 1 (C. elegans)
PPIL1	mRNA	45.1069	49.7933	NM_016059.4	PPIL1	hsa:51645	peptidylprolyl isomerase (cyclophilin)-like 1
RNASEK-C17orf49	lncRNA	42.0052	46.6443	NR_037717.1	RNASEK-C17orf49	hsa:100529209	RNASEK-C17orf49 readthrough
RTCB	mRNA	45.4942	51.3377	NM_014306.4	RTCB	hsa:51493	RNA 2',3'-cyclic phosphate and 5'-OH ligase
MELK	mRNA	48.1336	48.721	NR_046337.1	MELK	hsa:9833	maternal embryonic leucine zipper kinase
FDX1L	mRNA	42.0222	47.2769	NM_080665.3	FDX1L	hsa:112812	ferredoxin 1-like
NUCB2	mRNA	52.3597	39.597	NM_005013.2	NUCB2	hsa:4925	nucleobindin 2
ACTR1A	mRNA	47.0596	46.7728	NM_005736.3	ACTR1A	hsa:10121	ARP1 actin-related protein 1 homolog A, centractin alpha (yeast)
PUF60	mRNA	42.6331	51.1698	NM_078480.2	PUF60	hsa:22827	poly-U binding splicing factor 60KDa
DDX54	mRNA	45.2319	48.2079	NM_024072.3	DDX54	hsa:79039	DEAD (Asp-Glu-Ala-Asp) box polypeptide 54
EIF3J	mRNA	45.8087	54.71	NM_003758.3	EIF3J	hsa:8669	eukaryotic translation initiation factor 3, subunit J
RFXANK	mRNA	40.9508	44.4914	NM_134440.2	RFXANK	hsa:8625	regulatory factor X-associated ankyrin-containing protein
BECN1	mRNA	45.7797	48.9449	NM_003766	BECN1	hsa:8678	beclin 1, autophagy related
TWF1	mRNA	51.9647	48.8722	NR_073472.1	TWF1	hsa:5756	twinfilin actin-binding protein 1
EIF2B2	mRNA	41.5001	52.9638	NM_014239.3	EIF2B2	hsa:8892	eukaryotic translation initiation factor 2B, subunit 2 beta, 39kDa
ARL1	mRNA	52.8538	42.9419	NM_001301068.1	ARL1	hsa:400	ADP-ribosylation factor-like 1
RRAS	mRNA	42.2998	43.8595	NM_006270	RRAS	hsa:6237	related RAS viral (r-ras) oncogene homolog
GRSF1	mRNA	46.3573	50.2487	NM_002092.3	GRSF1	hsa:2926	G-rich RNA sequence binding factor 1
MUS81	mRNA	44.9971	50.7045	NM_025128.4	MUS81	hsa:80198	MUS81 structure-specific endonuclease subunit
NOMO1	mRNA	49.5116	44.5557	NM_014287.3	NOMO1	hsa:23420	NODAL modulator 1
PGAM5	mRNA	45.1207	50.6154	NM_138575.3	PGAM5	hsa:192111	phosphoglycerate mutase family member 5
TOP1	mRNA	50.9152	48.8953	NM_003286.2	TOP1	hsa:7150	topoisomerase (DNA) I
RCC2	mRNA	46.7128	49.2476	NM_018715.3	RCC2	hsa:55920	regulator of chromosome condensation 2
PBDC1	mRNA	42.5057	49.8156	NM_016500.3	PBDC1	hsa:51260	polysaccharide biosynthesis domain containing 1
EXOSC1	mRNA	44.6377	48.3441	NM_016046.3	EXOSC1	hsa:51013	exosome component 1
BZW2	mRNA	43.9259	50.3908	NR_027624.1	BZW2	hsa:28969	basic leucine zipper and W2 domains 2
HMGN4	mRNA	47.6472	48.6692	NM_006353.2	HMGN4	hsa:10473	high mobility group nucleosomal binding domain 4
PPP1CB	mRNA	49.8511	46.0046	NM_206877.1	PPP1CB	hsa:5500	protein phosphatase 1, catalytic subunit, beta isozyme
IFRD2	mRNA	39.4814	58.0308	NM_006764.4	IFRD2	hsa:7866	interferon-related developmental regulator 2
ICT1	mRNA	39.8319	55.7008	NM_001545	ICT1	hsa:3396	immature colon carcinoma transcript 1
AK6	mRNA	43.3143	51.9236	NM_016283.4	AK6	hsa:102157402	adenylate kinase 6
LAP3	mRNA	45.798	47.4857	NM_015907.2	LAP3	hsa:51056	leucine aminopeptidase 3
TMEM208	mRNA	43.2206	48.7442	NM_014187.3	TMEM208	hsa:29100	transmembrane protein 208
TGIF2-C20orf24	mRNA	42.318	47.5529	NM_001199535.1	TGIF2-C20orf24	hsa:100527943	TGIF2-C20orf24 readthrough
SF1	mRNA	47.6036	48.9893	NR_033649.1	SF1	hsa:7536	splicing factor 1
SLC39A8	mRNA	45.7698	53.8312	NM_022154.5	SLC39A8	hsa:64116	solute carrier family 39 (zinc transporter), member 8
MAP7D1	mRNA	44.5059	49.0394	NM_018067.4	MAP7D1	hsa:55700	MAP7 domain containing 1
TSPAN13	mRNA	50.8528	41.7724	NM_014399.3	TSPAN13	hsa:27075	tetraspanin 13
GEMIN6	mRNA	43.4902	50.5701	NM_024775.9	GEMIN6	hsa:79833	gem (nuclear organelle) associated protein 6
PRPF8	mRNA	51.2582	45.0599	NM_006445.3	PRPF8	hsa:10594	pre-mRNA processing factor 8
PSMD12	mRNA	47.5134	48.5452	NM_174871.2	PSMD12	hsa:5718	proteasome (prosome, macropain) 26S subunit, non-ATPase, 12
HNRNPUL2	mRNA	48.9477	43.6187	NM_001079559.2	HNRNPUL2	hsa:221092	heterogeneous nuclear ribonucleoprotein U-like 2
MED8	mRNA	44.5206	47.3235	NM_201542.4	MED8	hsa:112950	mediator complex subunit 8
QARS	mRNA	46.6422	42.5616	NR_073590.1	QARS	hsa:5859	glutaminyl-tRNA synthetase
MRPS36	mRNA	44.3468	46.0448	NM_033281.5	MRPS36	hsa:92259	mitochondrial ribosomal protein S36
BLOC1S5-TXNDC5	lncRNA	48.0077	47.8898	NR_037616.1	BLOC1S5-TXNDC5	hsa:100526836	BLOC1S5-TXNDC5 readthrough (NMD candidate)
APLP1	mRNA	48.5217	38.5575	NM_005166.3	APLP1	hsa:333	amyloid beta (A4) precursor-like protein 1
RPL39P3	ncRNA	37.7562	45.3294	RPL39P3	RPL39P3		ribosomal protein L39 pseudogene 3
CETN2	mRNA	47.675	43.9819	NM_004344.1	CETN2	hsa:1069	centrin, EF-hand protein, 2
STK11	mRNA	41.5433	51.4567	NM_000455.4	STK11	hsa:6794	serine/threonine kinase 11
ZFAND6	mRNA	46.86	45.5047	NM_019006.3	ZFAND6	hsa:54469	zinc finger, AN1-type domain 6
RFC2	mRNA	44.3532	48.0685	NM_181471.2	RFC2	hsa:5982	replication factor C (activator 1) 2, 40kDa
ACTN1	mRNA	51.6082	41.4736	NM_001130005.1	ACTN1	hsa:87	actinin, alpha 1
TSG101	mRNA	44.1069	47.0986	NM_006292.3	TSG101	hsa:7251	tumor susceptibility 101
C19orf48	mRNA	37.8257	54.9566	NM_199250.2	C19orf48	hsa:84798	chromosome 19 open reading frame 48
PTGES2	mRNA	40.1944	48.4551	NR_027812.1	PTGES2	hsa:80142	prostaglandin E synthase 2
CCAR2	mRNA	44.4032	49.7273	NR_033902.1	CCAR2	hsa:57805	cell cycle and apoptosis regulator 2
PFKM	mRNA	49.3985	44.7148	NM_001166688.1	PFKM	hsa:5213	phosphofructokinase, muscle
CCNB1IP1	mRNA	39.698	55.2915	NM_182852.3	CCNB1IP1	hsa:57820	cyclin B1 interacting protein 1, E3 ubiquitin protein ligase
COX14	mRNA	44.6286	45.231	NM_032901.3	COX14	hsa:84987	cytochrome c oxidase assembly homolog 14 (S. cerevisiae)
PPIC	mRNA	46.5186	40.3085	NM_000943.4	PPIC	hsa:5480	peptidylprolyl isomerase C (cyclophilin C)
PHF23	mRNA	42.0713	52.4103	NM_024297.2	PHF23	hsa:79142	PHD finger protein 23
ZCRB1	mRNA	46.6093	40.4012	NM_033114.3	ZCRB1	hsa:85437	zinc finger CCHC-type and RNA binding motif 1
SCYL1	mRNA	44.813	45.9475	NM_020680.3	SCYL1	hsa:57410	SCY1-like 1 (S. cerevisiae)
PYURF	mRNA	42.5117	48.437	NM_032906.4	PYURF	hsa:100996939	PIGY upstream reading frame
CMAS	mRNA	48.1055	45.6515	NM_018686.4	CMAS	hsa:55907	cytidine monophosphate N-acetylneuraminic acid synthetase
GSTK1	mRNA	46.2095	42.7196	NM_015917.2	GSTK1	hsa:373156	glutathione S-transferase kappa 1
CCDC167	mRNA	40.0574	45.7197	NM_138493.2	CCDC167	hsa:154467	coiled-coil domain containing 167
GCHFR	mRNA	45.4736	32.0082	NM_005258.2	GCHFR	hsa:2644	GTP cyclohydrolase I feedback regulator
PIGY	mRNA	42.3653	48.1517	NM_001042616.2	PIGY	hsa:84992	phosphatidylinositol glycan anchor biosynthesis, class Y
USP14	mRNA	49.5922	46.462	NM_005151.3	USP14	hsa:9097	ubiquitin specific peptidase 14 (tRNA-guanine transglycosylase)
PGM1	mRNA	52.4859	35.8987	NM_002633.2	PGM1	hsa:5236	phosphoglucomutase 1
AKAP8L	mRNA	41.0718	51.0797	NR_111971.1	AKAP8L	hsa:26993	A kinase (PRKA) anchor protein 8-like
BTG3	mRNA	44.0117	50.4517	NM_006806.4	BTG3	hsa:10950	BTG family, member 3
CHMP5	mRNA	46.8215	44.5861	NM_016410.5	CHMP5	hsa:51510	charged multivesicular body protein 5
LRRC47	mRNA	44.3267	46.3355	NM_020710.2	LRRC47	hsa:57470	leucine rich repeat containing 47
ATAD3A	mRNA	43.4407	46.429	NM_018188.3	ATAD3A	hsa:55210	ATPase family, AAA domain containing 3A
IMPA2	mRNA	44.02	42.8789	NM_014214.2	IMPA2	hsa:3613	inositol(myo)-1(or 4)-monophosphatase 2
FAM98A	mRNA	51.3994	43.2601	NM_015475	FAM98A	hsa:25940	family with sequence similarity 98, member A
CSRP2	mRNA	45.8326	38.2201	NM_001321.2	CSRP2	hsa:1466	cysteine and glycine-rich protein 2
SNHG17	lncRNA	36.8831	54.9233	NR_015366.4	SNHG17	hsa:388796	small nucleolar RNA host gene 17 (non-protein coding)
FOXM1	mRNA	46.1793	44.113	NM_202003.2	FOXM1	hsa:2305	forkhead box M1
CFDP1	mRNA	44.7943	41.249	NM_006324.2	CFDP1	hsa:10428	craniofacial development protein 1
KNSTRN	mRNA	45.5	47.3382	NM_033286.3	KNSTRN	hsa:90417	kinetochore-localized astrin/SPAG5 binding protein
PRNP	mRNA	44.1069	50.3419	NM_183079.2	PRNP	hsa:5621	prion protein
DYNLL2	mRNA	50.4023	43.9674	NM_080677.2	DYNLL2	hsa:140735	dynein, light chain, LC8-type 2
SYS1-DBNDD2	lncRNA	38.2734	48.7543	NR_003189.2	SYS1-DBNDD2	hsa:767557	SYS1-DBNDD2 readthrough (NMD candidate)
CALU	mRNA	55.4451	41.4203	NR_074086.1	CALU	hsa:813	calumenin
SERINC1	mRNA	52.8153	41.073	NM_020755.2	SERINC1	hsa:57515	serine incorporator 1
DAG1	mRNA	51.6596	39.5617	NM_004393.5	DAG1	hsa:1605	dystroglycan 1 (dystrophin-associated glycoprotein 1)
TNKS1BP1	mRNA	46.0178	46.1733	NM_033396.2	TNKS1BP1	hsa:85456	tankyrase 1 binding protein 1, 182kDa
MGAT4B	mRNA	43.377	46.7264	NM_054013.3	MGAT4B	hsa:11282	mannosyl (alpha-1,3-)-glycoprotein beta-1,4-N-acetylglucosaminyltransferase, isozyme B
FTSJ3	mRNA	42.7601	48.365	NM_017647.3	FTSJ3	hsa:117246	FtsJ homolog 3 (E. coli)
SYNGR2	mRNA	41.3147	46.4885	NM_004710.3	SYNGR2	hsa:9144	synaptogyrin 2
TSPAN4	mRNA	38.8861	42.8965	NM_003271.4	TSPAN4	hsa:7106	tetraspanin 4
RHBDD2	mRNA	44.2584	43.0065	NM_020684.2	RHBDD2	hsa:57414	rhomboid domain containing 2
FBXW5	mRNA	40.1321	49.65	NM_178226.1	FBXW5	hsa:54461	F-box and WD repeat domain containing 5
HDAC3	mRNA	43.1876	46.1665	NM_003883.3	HDAC3	hsa:8841	histone deacetylase 3
SRSF6	mRNA	44.2241	49.1721	NR_034009.1	SRSF6	hsa:6431	serine/arginine-rich splicing factor 6
H2AFY	mRNA	45.8879	44.8848	NM_138610.2	H2AFY	hsa:9555	H2A histone family, member Y
EFTUD2	mRNA	45.7873	45.835	NM_004247.3	EFTUD2	hsa:9343	elongation factor Tu GTP binding domain containing 2
CCNC	mRNA	48.1397	41.2337	NM_005190.3	CCNC	hsa:892	cyclin C
P3H4	mRNA	43.5922	43.5499	NM_006455.2	P3H4	hsa:10609	leprecan-like 4
SARAF	mRNA	49.786	39.4571	NM_016127.5	SARAF	hsa:51669	store-operated calcium entry-associated regulatory factor
DEGS1	mRNA	48.6013	41.2788	NM_144780.1	DEGS1	hsa:8560	delta(4)-desaturase, sphingolipid 1
GUSB	mRNA	43.9528	41.8429	NR_120531.1	GUSB	hsa:2990	glucuronidase, beta
IDI1	mRNA	49.2214	38.2858	NM_004508.2	IDI1	hsa:3422	isopentenyl-diphosphate delta isomerase 1
SEPP1	mRNA	52.3698	30.9947	NM_005410.2	SEPP1	hsa:6414	selenoprotein P, plasma, 1
SURF2	mRNA	37.665	49.0724	NM_017503.4	SURF2	hsa:6835	surfeit 2
PPP5C	mRNA	45.9748	45.937	NM_006247.3	PPP5C	hsa:5536	protein phosphatase 5, catalytic subunit
MFAP1	mRNA	47.0767	41.5124	NM_005926.2	MFAP1	hsa:4236	microfibrillar-associated protein 1
QSOX1	mRNA	46.5375	39.661	NM_002826.4	QSOX1	hsa:5768	quiescin Q6 sulfhydryl oxidase 1
BCL2L12	mRNA	42.2244	45.0256	NR_104200.1	BCL2L12	hsa:83596	BCL2-like 12 (proline rich)
IFITM2	mRNA	43.0543	41.6484	NM_006435.2	IFITM2	hsa:10581	interferon induced transmembrane protein 2
YY1AP1	mRNA	39.7345	53.2526	NM_139121.2	YY1AP1	hsa:55249	YY1 associated protein 1
DDX23	mRNA	47.1139	43.0501	NM_004818.2	DDX23	hsa:9416	DEAD (Asp-Glu-Ala-Asp) box polypeptide 23
RAF1	mRNA	50.445	41.6889	NM_002880.3	RAF1	hsa:5894	Raf-1 proto-oncogene, serine/threonine kinase
SNORD36A	snoRNA	33.7909	47.2769	NR_002448.1	SNORD36A	hsa:26815	small nucleolar RNA, C/D box 36A
ZNF428	mRNA	42.0351	40.9271	NM_182498.3	ZNF428	hsa:126299	zinc finger protein 428
TACO1	mRNA	39.7824	49.1348	NM_016360.3	TACO1	hsa:51204	translational activator of mitochondrially encoded cytochrome c oxidase I
OGFR	mRNA	41.2398	47.6321	NM_007346.2	OGFR	hsa:11054	opioid growth factor receptor
COLGALT1	mRNA	45.406	44.4515	NM_024656.2	COLGALT1	hsa:79709	collagen beta(1-O)galactosyltransferase 1
SNHG3	lncRNA	38.2443	51.278	NR_002909.2	SNHG3	hsa:8420	small nucleolar RNA host gene 3 (non-protein coding)
METAP1	mRNA	44.6225	48.407	NM_015143.2	METAP1	hsa:23173	methionyl aminopeptidase 1
TMEM11	mRNA	36.6212	52.3845	NR_024547.1	TMEM11	hsa:8834	transmembrane protein 11
PPIL3	mRNA	43.2755	50.583	NM_131916.1	PPIL3	hsa:53938	peptidylprolyl isomerase (cyclophilin)-like 3
HN1L	mRNA	49.3014	40.12	NM_144570.2	HN1L	hsa:90861	hematological and neurological expressed 1-like
LYPLA2	mRNA	42.64	43.4424	NM_007260.2	LYPLA2	hsa:11313	lysophospholipase II
HES4	mRNA	40.751	38.7697	NM_021170.3	HES4	hsa:57801	hes family bHLH transcription factor 4
UBA2	mRNA	42.9395	50.5587	NM_005499.2	UBA2	hsa:10054	ubiquitin-like modifier activating enzyme 2
PGP	mRNA	41.5613	39.3965	NM_001042371.2	PGP	hsa:283871	phosphoglycolate phosphatase
RAB8A	mRNA	46.322	43.9227	NM_005370.4	RAB8A	hsa:4218	RAB8A, member RAS oncogene family
DNAJC9	mRNA	44.5213	43.918	NM_015190	DNAJC9	hsa:23234	DnaJ (Hsp40) homolog, subfamily C, member 9
SEC23B	mRNA	44.8908	45.3666	NM_032986.3	SEC23B	hsa:10483	Sec23 homolog B (S. cerevisiae)
NIT2	mRNA	44.5344	42.3636	NM_020202.4	NIT2	hsa:56954	nitrilase family, member 2
SYNC	mRNA	43.369	41.062	NM_030786.2	SYNC	hsa:81493	syncoilin, intermediate filament protein
FOS	mRNA	54.0005	26.7792	NM_005252.3	FOS	hsa:2353	FBJ murine osteosarcoma viral oncogene homolog
MZT1	mRNA	45.2055	44.8072	NM_001071775.2	MZT1	hsa:440145	mitotic spindle organizing protein 1
PLS3	mRNA	50.8675	38.3312	NM_005032.6	PLS3	hsa:5358	plastin 3
MPLKIP	mRNA	40.8402	45.7103	NM_138701.3	MPLKIP	hsa:136647	M-phase specific PLK1 interacting protein
PSMD10	mRNA	46.876	42.3182	NM_170750.2	PSMD10	hsa:5716	proteasome (prosome, macropain) 26S subunit, non-ATPase, 10
NDUFA11	mRNA	40.506	39.9592	NR_034166.2	NDUFA11	hsa:126328	NADH dehydrogenase (ubiquinone) 1 alpha subcomplex, 11, 14.7kDa
STAU1	mRNA	50.068	42.1583	NM_017454.2	STAU1	hsa:6780	staufen double-stranded RNA binding protein 1
KDM1A	mRNA	44.9023	44.0806	NM_015013.3	KDM1A	hsa:23028	lysine (K)-specific demethylase 1A
ASNSD1	mRNA	42.0387	47.474	NM_019048.2	ASNSD1	hsa:54529	asparagine synthetase domain containing 1
SMIM15	mRNA	41.9722	48.5053	NM_001048249.3	SMIM15	hsa:643155	small integral membrane protein 15
MVB12A	mRNA	41.6436	40.4599	NM_138401.3	MVB12A	hsa:93343	multivesicular body subunit 12A
RRP1	mRNA	33.028	55.0569	NM_003683.5	RRP1	hsa:8568	ribosomal RNA processing 1
HNRNPR	mRNA	47.2263	44.9767	NM_005826.4	HNRNPR	hsa:10236	heterogeneous nuclear ribonucleoprotein R
TSR2	mRNA	41.0331	46.7093	NM_058163.1	TSR2	hsa:90121	TSR2, 20S rRNA accumulation, homolog (S. cerevisiae)
NGDN	mRNA	38.2082	49.6911	NM_015514.1	NGDN	hsa:25983	neuroguidin, EIF4E binding protein
FUCA2	mRNA	42.8901	42.3549	NM_032020.4	FUCA2	hsa:2519	fucosidase, alpha-L- 2, plasma
CTNNAL1	mRNA	45.9176	43.3715	NM_003798.3	CTNNAL1	hsa:8727	catenin (cadherin-associated protein), alpha-like 1
EIF2B4	mRNA	40.3405	47.1939	NM_172195.3	EIF2B4	hsa:8890	eukaryotic translation initiation factor 2B, subunit 4 delta, 67kDa
ZNF664	mRNA	47.7687	43.9948	NM_152437.2	ZNF664	hsa:144348	zinc finger protein 664
JUP	mRNA	46.3399	37.2697	NM_021991.2	JUP	hsa:3728	junction plakoglobin
MAT2B	mRNA	47.3783	43.0502	NM_182796.2	MAT2B	hsa:27430	methionine adenosyltransferase II, beta
ADAR	mRNA	49.9257	40.2376	NM_015841.3	ADAR	hsa:103	adenosine deaminase, RNA-specific
GPS1	mRNA	40.43	43.3346	NM_212492.1	GPS1	hsa:2873	G protein pathway suppressor 1
DDX42	mRNA	45.0924	44.6832	NM_203499.2	DDX42	hsa:11325	DEAD (Asp-Glu-Ala-Asp) box helicase 42
DPY30	mRNA	40.5983	40.9801	NM_032574.2	DPY30	hsa:84661	dpy-30 homolog (C. elegans)
CIAPIN1	mRNA	41.3918	48.0412	NM_020313	CIAPIN1	hsa:57019	cytokine induced apoptosis inhibitor 1
SNHG12	lncRNA	30.5705	56.3205	NR_024127.1	SNHG12	hsa:85028	small nucleolar RNA host gene 12 (non-protein coding)
DUSP6	mRNA	31.6047	66.6751	NM_022652.3	DUSP6	hsa:1848	dual specificity phosphatase 6
SLC9A3R1	mRNA	40.1452	42.7104	NM_004252.4	SLC9A3R1	hsa:9368	solute carrier family 9, subfamily A (NHE3, cation proton antiporter 3), member 3 regulator 1
REEP5	mRNA	42.0193	46.3031	NM_005669.4	REEP5	hsa:7905	receptor accessory protein 5
RPL15P3	ncRNA	41.9424	44.081	RPL15P3	RPL15P3		ribosomal protein L15 pseudogene 3
ASPHD1	mRNA	42.1289	39.6008	NM_198907.1	ASPHD1	hsa:253982	aspartate beta-hydroxylase domain containing 1
SLC25A4	mRNA	41.7099	41.0265	NM_001151.3	SLC25A4	hsa:291	solute carrier family 25 (mitochondrial carrier; adenine nucleotide translocator), member 4
NTS	mRNA	41.1161	45.8304	NM_006183.4	NTS	hsa:4922	neurotensin
FEZ2	mRNA	40.1244	48.596	NM_005102.2	FEZ2	hsa:9637	fasciculation and elongation protein zeta 2 (zygin II)
NAPA	mRNA	41.5902	42.5908	NR_038456.1	NAPA	hsa:8775	N-ethylmaleimide-sensitive factor attachment protein, alpha
IMP4	mRNA	38.4199	49.8407	NM_033416.1	IMP4	hsa:92856	IMP4, U3 small nucleolar ribonucleoprotein
NPEPPS	mRNA	48.6919	39.5434	NM_006310.3	NPEPPS	hsa:9520	aminopeptidase puromycin sensitive
CASP3	mRNA	42.649	44.6866	NM_032991.2	CASP3	hsa:836	caspase 3, apoptosis-related cysteine peptidase
CFL2	mRNA	46.0956	41.8661	NR_028130.1	CFL2	hsa:1073	cofilin 2 (muscle)
PRPS1	mRNA	43.2036	43.7764	NM_002764.3	PRPS1	hsa:5631	phosphoribosyl pyrophosphate synthetase 1
SDC1	mRNA	42.4748	40.8072	NM_002997.4	SDC1	hsa:6382	syndecan 1
HMGN5	mRNA	45.2379	35.9884	NM_030763.2	HMGN5	hsa:79366	high mobility group nucleosome binding domain 5
RNF114	mRNA	41.8429	46.7247	NM_018683.3	RNF114	hsa:55905	ring finger protein 114
APEH	mRNA	45.2646	39.9753	NM_001640.3	APEH	hsa:327	acylaminoacyl-peptide hydrolase
G3BP2	mRNA	51.4252	40.2375	NM_203505.2	G3BP2	hsa:9908	GTPase activating protein (SH3 domain) binding protein 2
PSMG3	mRNA	36.2827	45.114	NM_032302.3	PSMG3	hsa:84262	proteasome (prosome, macropain) assembly chaperone 3
UBL7	mRNA	40.6343	42.1509	NM_201265.1	UBL7	hsa:84993	ubiquitin-like 7
ASF1B	mRNA	43.7717	38.3012	NM_018154.2	ASF1B	hsa:55723	anti-silencing function 1B histone chaperone
USP39	mRNA	42.4186	44.7152	NR_046347.1	USP39	hsa:10713	ubiquitin specific peptidase 39
GMFB	mRNA	49.0742	40.6972	NM_004124.2	GMFB	hsa:2764	glia maturation factor, beta
RPF1	mRNA	37.836	45.7514	NM_025065.6	RPF1	hsa:80135	ribosome production factor 1 homolog (S. cerevisiae)
LSM5	mRNA	39.4962	44.1406	NR_024466.1	LSM5	hsa:23658	LSM5 homolog, U6 small nuclear RNA associated (S. cerevisiae)
CDIPT	mRNA	39.8831	42.9835	NM_145752.1	CDIPT	hsa:10423	CDP-diacylglycerol--inositol 3-phosphatidyltransferase
ABHD12	mRNA	41.8405	43.8009	NM_015600.4	ABHD12	hsa:26090	abhydrolase domain containing 12
COPA	mRNA	50.1514	39.4321	NM_004371.3	COPA	hsa:1314	coatomer protein complex, subunit alpha
PAX9	mRNA	44.4103	45.3417	NM_006194.3	PAX9	hsa:5083	paired box 9
CDC42SE1	mRNA	44.9254	43.9188	NM_020239.3	CDC42SE1	hsa:56882	CDC42 small effector 1
CCND1	mRNA	40.2286	47.1497	NM_053056.2	CCND1	hsa:595	cyclin D1
METTL17	mRNA	41.2839	44.0956	NM_022734.2	METTL17	hsa:64745	methyltransferase like 17
GSPT1	mRNA	44.3504	45.2807	NM_002094.3	GSPT1	hsa:2935	G1 to S phase transition 1
TFRC	mRNA	45.3749	45.4044	NM_003234	TFRC	hsa:7037	transferrin receptor
NCSTN	mRNA	46.6961	39.7381	NM_015331.2	NCSTN	hsa:23385	nicastrin
CUL4A	mRNA	44.6623	43.4129	NM_003589.2	CUL4A	hsa:8451	cullin 4A
PTDSS1	mRNA	44.7119	44.2803	NM_014754.2	PTDSS1	hsa:9791	phosphatidylserine synthase 1
POLR3GL	mRNA	40.3768	37.7199	NM_032305.1	POLR3GL	hsa:84265	polymerase (RNA) III (DNA directed) polypeptide G (32kD)-like
FAM207A	mRNA	40.1834	42.4593	NM_058190.2	FAM207A	hsa:85395	family with sequence similarity 207, member A
DDX49	mRNA	37.4831	46.5572	NR_033677.1	DDX49	hsa:54555	DEAD (Asp-Glu-Ala-Asp) box polypeptide 49
CCND3	mRNA	40.2978	44.4721	NM_001760.4	CCND3	hsa:896	cyclin D3
GUK1	mRNA	39.1632	42.6083	NM_001242840.1	GUK1	hsa:2987	guanylate kinase 1
DDRGK1	mRNA	37.7098	42.2616	NM_023935.1	DDRGK1	hsa:65992	DDRGK domain containing 1
NXT1	mRNA	32.5382	53.6064	NM_013248.2	NXT1	hsa:29107	nuclear transport factor 2-like export factor 1
OLA1	mRNA	42.3227	42.6416	NM_013341.3	OLA1	hsa:29789	Obg-like ATPase 1
LOC107984339	lncRNA	41.6945	43.7532
CCDC86	mRNA	38.7359	50.295	NM_024098.3	CCDC86	hsa:79080	coiled-coil domain containing 86
ACIN1	mRNA	41.8652	45.8254	NM_014977.3	ACIN1	hsa:22985	apoptotic chromatin condensation inducer 1
TUBA1A	mRNA	45.0597	31.526	NM_006009.3	TUBA1A	hsa:7846	tubulin, alpha 1a
YIPF3	mRNA	42.2576	40.8638	NM_015388.3	YIPF3	hsa:25844	Yip1 domain family, member 3
CDK7	mRNA	39.6844	45.6746	NM_001799.3	CDK7	hsa:1022	cyclin-dependent kinase 7
GLOD4	mRNA	40.9184	44.207	NM_016080.3	GLOD4	hsa:51031	glyoxalase domain containing 4
FRG1	mRNA	39.9405	41.6851	NM_004477.2	FRG1	hsa:2483	FSHD region gene 1
PPP1R7	mRNA	41.9367	39.7227	NM_002712.2	PPP1R7	hsa:5510	protein phosphatase 1, regulatory subunit 7
METTL9	mRNA	43.5369	42.7441	NM_016025.4	METTL9	hsa:51108	methyltransferase like 9
NUSAP1	mRNA	45.6339	41.389	NM_018454.7	NUSAP1	hsa:51203	nucleolar and spindle associated protein 1
ABCF2	mRNA	40.3686	47.1982	NM_007189.2	ABCF2	hsa:10061	ATP-binding cassette, sub-family F (GCN20), member 2
NEK2	mRNA	44.3461	42.598	NM_002497.3	NEK2	hsa:4751	NIMA-related kinase 2
RNF187	mRNA	40.1431	40.5948	NM_001010858.2	RNF187	hsa:149603	ring finger protein 187
KLHDC3	mRNA	41.3643	39.8881	NR_040101.1	KLHDC3	hsa:116138	kelch domain containing 3
DYNC1LI1	mRNA	41.9583	44.026	NM_016141.3	DYNC1LI1	hsa:51143	dynein, cytoplasmic 1, light intermediate chain 1
SLC2A4RG	mRNA	39.9568	40.2935	NM_020062.3	SLC2A4RG	hsa:56731	SLC2A4 regulator
NPTN	mRNA	47.0798	38.4436	NM_017455.3	NPTN	hsa:27020	neuroplastin
HSPBP1	mRNA	37.5512	43.2628	NM_012267.4	HSPBP1	hsa:23640	HSPA (heat shock 70kDa) binding protein, cytoplasmic cochaperone 1
TRA2A	mRNA	41.6308	47.908	NM_013293.4	TRA2A	hsa:29896	transformer 2 alpha homolog (Drosophila)
AZIN1	mRNA	44.047	46.6922	NM_148174.3	AZIN1	hsa:51582	antizyme inhibitor 1
NDFIP1	mRNA	43.9096	41.0792	NM_030571.3	NDFIP1	hsa:80762	Nedd4 family interacting protein 1
SEC31A	mRNA	48.6244	37.7889	NM_016211.3	SEC31A	hsa:22872	SEC31 homolog A (S. cerevisiae)
UTP3	mRNA	39.4485	48.1042	NM_020368.2	UTP3	hsa:57050	UTP3, small subunit (SSU) processome component, homolog (S. cerevisiae)
UGP2	mRNA	44.7514	41.3292	NM_006759.3	UGP2	hsa:7360	UDP-glucose pyrophosphorylase 2
ACSL1	mRNA	47.196	38.9262	NM_001995.3	ACSL1	hsa:2180	acyl-CoA synthetase long-chain family member 1
ATXN10	mRNA	40.4969	42.4911	NM_013236.3	ATXN10	hsa:25814	ataxin 10
RPS26	mRNA	37.1297	46.8484	NM_001029.3	RPS26	hsa:6231	ribosomal protein S26
MAEA	mRNA	39.7048	45.4189	NR_123716.1	MAEA	hsa:10296	macrophage erythroblast attacher
PICALM	mRNA	45.4056	41.486	NM_007166.3	PICALM	hsa:8301	phosphatidylinositol binding clathrin assembly protein
MRPS9	mRNA	39.169	42.4024	NM_182640.2	MRPS9	hsa:64965	mitochondrial ribosomal protein S9
ERLEC1	mRNA	44.6521	40.4489	NM_015701.4	ERLEC1	hsa:27248	endoplasmic reticulum lectin 1
PIH1D1	mRNA	37.6425	40.3648	NM_017916.2	PIH1D1	hsa:55011	PIH1 domain containing 1
ANXA11	mRNA	40.7991	39.3837	NM_145869.1	ANXA11	hsa:311	annexin A11
MTX2	mRNA	38.3617	43.1032	NR_027850.1	MTX2	hsa:10651	metaxin 2
MRPL36	mRNA	38.6442	45.1584	NM_032479.3	MRPL36	hsa:64979	mitochondrial ribosomal protein L36
TECR	mRNA	44.5862	36.6326	NR_038103.1	TECR	hsa:9524	trans-2,3-enoyl-CoA reductase
RDX	mRNA	49.3091	39.6115	NM_002906.3	RDX	hsa:5962	radixin
CKAP2	mRNA	46.093	41.6916	NM_018204.4	CKAP2	hsa:26586	cytoskeleton associated protein 2
PARP2	mRNA	43.4454	41.1071	NM_005484.3	PARP2	hsa:10038	poly (ADP-ribose) polymerase 2
C5orf15	mRNA	44.9937	39.4781	NM_020199.2	C5orf15	hsa:56951	chromosome 5 open reading frame 15
EGR1	mRNA	51.0136	25.5078	NM_001964.2	EGR1	hsa:1958	early growth response 1
ESRRA	mRNA	38.7156	47.4659	NM_004451.4	ESRRA	hsa:2101	estrogen-related receptor alpha
ATXN2L	mRNA	41.3971	45.5134	NM_148416.2	ATXN2L	hsa:11273	ataxin 2-like
MSN	mRNA	47.745	39.17	NM_002444.2	MSN	hsa:4478	moesin
HP1BP3	mRNA	46.6663	40.7711	NM_016287.3	HP1BP3	hsa:50809	heterochromatin protein 1, binding protein 3
TRMT1	mRNA	35.2876	48.7361	NM_017722.3	TRMT1	hsa:55621	tRNA methyltransferase 1 homolog (S. cerevisiae)
PAIP1	mRNA	43.9338	42.5548	NM_183323.2	PAIP1	hsa:10605	poly(A) binding protein interacting protein 1
UCP2	mRNA	43.9507	30.9731	NM_003355.2	UCP2	hsa:7351	uncoupling protein 2 (mitochondrial, proton carrier)
CD276	mRNA	42.8793	36.054	NM_025240.2	CD276	hsa:80381	CD276 molecule
GRPEL1	mRNA	36.3476	47.6777	NM_025196.2	GRPEL1	hsa:80273	GrpE-like 1, mitochondrial (E. coli)
TM9SF3	mRNA	42.7059	45.6103	NM_020123.3	TM9SF3	hsa:56889	transmembrane 9 superfamily member 3
THAP4	mRNA	38.4597	43.7331	NM_015963.5	THAP4	hsa:51078	THAP domain containing 4
UBE2G1	mRNA	44.1298	42.9647	NM_182682.2	UBE2G1	hsa:7326	ubiquitin-conjugating enzyme E2G 1
RBM39	mRNA	39.8277	46.6176	NR_040722.1	RBM39	hsa:9584	RNA binding motif protein 39
DBNL	mRNA	39.1082	38.6811	NM_014063.6	DBNL	hsa:28988	drebrin-like
PDCL3	mRNA	40.5521	37.1035	NM_024065.4	PDCL3	hsa:79031	phosducin-like 3
SDCCAG3	mRNA	38.4802	45.9494	NM_006643.3	SDCCAG3	hsa:10807	serologically defined colon cancer antigen 3
DIMT1	mRNA	41.8994	43.3837	NM_014473.2	DIMT1	hsa:27292	DIM1 dimethyladenosine transferase 1 homolog (S. cerevisiae)
SLMO2-ATP5E	lncRNA	41.5297	40.0747	NR_037929.1	SLMO2-ATP5E	hsa:100533975	SLMO2-ATP5E readthrough
[truncated: 52,262 more rows]

## Sheet: FC_A2780_siRNA-MIXvsNC>=1.5
GeneID	A2780-siNC	A2780-02776-siRNA-MIX	Foldchange_A2780_siRNA_MIXvsNC	AccID	Symbol	KeggID	Description
ID3	476.442	744.526	1.56256	NM_002167.4	ID3	hsa:3399	inhibitor of DNA binding 3, dominant negative helix-loop-helix protein
TM4SF1	270.395	405.8	1.50058	NM_014220.2	TM4SF1	hsa:4071	transmembrane 4 L six family member 1
SLC3A2	107.607	177.332	1.64736	NR_037193.1	SLC3A2	hsa:6520	solute carrier family 3 (amino acid transporter heavy chain), member 2
RPS19BP1	84.0376	139.83	1.6631	NR_130151.1	RPS19BP1	hsa:91582	ribosomal protein S19 binding protein 1
TNFRSF12A	61.1877	131.359	2.14494	NM_016639.2	TNFRSF12A	hsa:51330	tumor necrosis factor receptor superfamily, member 12A
JUNB	54.4367	96.1916	1.76563	NM_002229.2	JUNB	hsa:3726	jun B proto-oncogene
ERRFI1	59.4163	101.611	1.70896	NM_018948.3	ERRFI1	hsa:54206	ERBB receptor feedback inhibitor 1
NOP16	49.9517	81.5661	1.63163	NM_016391.6	NOP16	hsa:51491	NOP16 nucleolar protein
LYAR	49.0946	74.9227	1.52502	NM_017816.2	LYAR	hsa:55646	Ly1 antibody reactive
IER2	47.1814	76.9471	1.62954	NM_004907.2	IER2	hsa:9592	immediate early response 2
EXOSC4	44.1042	71.9166	1.62918	NM_019037.2	EXOSC4	hsa:54512	exosome component 4
PPP1R15A	34.3584	95.1851	2.76522	NM_014330.3	PPP1R15A	hsa:23645	protein phosphatase 1, regulatory subunit 15A
NFKBIA	43.188	71.1417	1.64576	NM_020529.2	NFKBIA	hsa:4792	nuclear factor of kappa light polypeptide gene enhancer in B-cells inhibitor, alpha
PLK2	41.6069	77.989	1.87233	NM_006622.3	PLK2	hsa:10769	polo-like kinase 2
GADD45A	34.3606	78.1471	2.27063	NM_001924.3	GADD45A	hsa:1647	growth arrest and DNA-damage-inducible, alpha
DDIT3	31.8228	78.2816	2.45535	NM_004083.5	DDIT3	hsa:1649	DNA-damage-inducible transcript 3
RRP1	33.028	55.0569	1.66496	NM_003683.5	RRP1	hsa:8568	ribosomal RNA processing 1
DUSP6	31.6047	66.6751	2.10616	NM_022652.3	DUSP6	hsa:1848	dual specificity phosphatase 6
NXT1	32.5382	53.6064	1.64551	NM_013248.2	NXT1	hsa:29107	nuclear transport factor 2-like export factor 1
NFKB2	33.6197	52.4732	1.55912	NM_002502.5	NFKB2	hsa:4791	nuclear factor of kappa light polypeptide gene enhancer in B-cells 2 (p49/p100)
C6orf48	31.4772	51.8761	1.646	NM_016947.1	C6orf48	hsa:50854	chromosome 6 open reading frame 48
PDRG1	28.6412	49.6403	1.73063	NM_030815.2	PDRG1	hsa:81572	p53 and DNA-damage regulated 1
YRDC	30.3158	48.3725	1.59366	NM_024640.3	YRDC	hsa:79693	yrdC N(6)-threonylcarbamoyltransferase domain containing
TRIB3	29.2881	46.1001	1.57207	NM_021158.4	TRIB3	hsa:57761	tribbles pseudokinase 3
RRP9	26.3325	40.2949	1.52823	NM_004704.4	RRP9	hsa:9136	ribosomal RNA processing 9, small subunit (SSU) processome component, homolog (yeast)
RNF25	25.4462	40.6883	1.59665	NM_022453.2	RNF25	hsa:64320	ring finger protein 25
PPAN	24.1076	37.9648	1.57243	NM_020230.5	PPAN	hsa:56342	peter pan homolog (Drosophila)
GATA2	26.4048	40.4955	1.53163	NM_032638.4	GATA2	hsa:2624	GATA binding protein 2
DDIT4	21.992	46.4968	2.10922	NM_019058.2	DDIT4	hsa:54541	DNA-damage-inducible transcript 4
NAB2	23.9377	38.3815	1.60088	NM_005967.3	NAB2	hsa:4665	NGFI-A binding protein 2 (EGR1 binding protein 2)
NFKBIB	20.8445	40.2105	1.92463	NR_040515.1	NFKBIB	hsa:4793	nuclear factor of kappa light polypeptide gene enhancer in B-cells inhibitor, beta
FOSL1	21.0164	42.6309	2.02359	NR_125339.1	FOSL1	hsa:8061	FOS-like antigen 1
PXN	23.4056	38.12	1.62599	NM_025157.4	PXN	hsa:5829	paxillin
GADD45B	10.3069	59.2838	5.70621	NM_015675.3	GADD45B	hsa:4616	growth arrest and DNA-damage-inducible, beta
SERTAD1	19.6135	35.5032	1.80603	NM_013376.3	SERTAD1	hsa:29950	SERTA domain containing 1
MYC	20.1252	38.6484	1.91585	NM_002467.4	MYC	hsa:4609	v-myc avian myelocytomatosis viral oncogene homolog
IFRD1	21.4734	34.7359	1.61476	NR_120333.1	IFRD1	hsa:3475	interferon-related developmental regulator 1
KLF10	13.5373	48.3841	3.55526	NR_103759.1	KLF10	hsa:7071	Kruppel-like factor 10
IER3	18.199	36.3103	1.98974	NM_052815.1	IER3	hsa:8870	immediate early response 3
TMEM251	18.3522	29.9877	1.63058	NM_015676.1	TMEM251	hsa:26175	transmembrane protein 251
CEBPB	16.794	32.4789	1.92843	NM_005194.3	CEBPB	hsa:1051	CCAAT/enhancer binding protein (C/EBP), beta
TXNIP	18.6501	33.5959	1.7971	NM_006472	TXNIP	hsa:10628	thioredoxin interacting protein
BIRC2	19.0903	30.8841	1.61457	NM_001256166.1	BIRC2	hsa:329	baculoviral IAP repeat containing 2
PLAUR	16.0221	30.2948	1.88528	NM_002659.3	PLAUR	hsa:5329	plasminogen activator, urokinase receptor
ZNRD1	15.4385	26.4336	1.7076	NR_103864.1	ZNRD1	hsa:30834	zinc ribbon domain containing 1
RELB	14.706	25.5272	1.73086	NM_006509.3	RELB	hsa:5971	v-rel avian reticuloendotheliosis viral oncogene homolog B
RASSF1	14.5691	25.8127	1.76648	NM_170717.1	RASSF1	hsa:11186	Ras association (RalGDS/AF-6) domain family member 1
TFPI2	13.1444	29.1216	2.20635	NM_006528.3	TFPI2	hsa:7980	tissue factor pathway inhibitor 2
SESN2	12.3848	27.739	2.22983	NM_031459.4	SESN2	hsa:83667	sestrin 2
CPNE7	13.7616	21.2489	1.54014	NM_153636.2	CPNE7	hsa:27132	copine VII
SMG9	13.5101	20.5942	1.5205	NM_019108.2	SMG9	hsa:56006	SMG9 nonsense mediated mRNA decay factor
DOHH	13.928	21.9295	1.5704	NM_031304.4	DOHH	hsa:83475	deoxyhypusine hydroxylase/monooxygenase
DNAJC25	13.3343	24.3571	1.82049	NR_037148.1	DNAJC25	hsa:548645	DnaJ (Hsp40) homolog, subfamily C , member 25
S100A2	11.5494	21.128	1.82225	NM_005978.3	S100A2	hsa:6273	S100 calcium binding protein A2
KLF4	11.7474	24.1887	2.05012	NM_004235.4	KLF4	hsa:9314	Kruppel-like factor 4 (gut)
HEY1	11.6967	22.5878	1.92322	NM_012258.3	HEY1	hsa:23462	hes-related family bHLH transcription factor with YRPW motif 1
PINX1	12.1125	18.7739	1.54545	NM_017884.5	PINX1	hsa:54984	PIN2/TERF1 interacting, telomerase inhibitor 1
PCGF1	11.7823	18.6455	1.5776	NM_032673.2	PCGF1	hsa:84759	polycomb group ring finger 1
UBALD2	11.749	17.9165	1.52051	NM_182565.3	UBALD2	hsa:283991	UBA-like domain containing 2
IER5L	10.2235	19.3834	1.88728	NM_203434.2	IER5L	hsa:389792	immediate early response 5-like
WHAMM	11.5949	20.7557	1.78332	NM_001080435.2	WHAMM	hsa:123720	WAS protein homolog associated with actin, golgi membranes and microtubules
BRF2	12.0158	18.1028	1.5024	NM_018310.3	BRF2	hsa:55290	BRF2, RNA polymerase III transcription initiation factor 50 kDa subunit
SLC25A25	11.5213	18.0912	1.56533	NR_049766.2	SLC25A25	hsa:114789	solute carrier family 25 (mitochondrial carrier; phosphate carrier), member 25
CLK1	10.9196	19.1491	1.74681	NR_027855.1	CLK1	hsa:1195	CDC-like kinase 1
RP9	10.3169	18.6485	1.79982	NM_203288.1	RP9	hsa:6100	retinitis pigmentosa 9 (autosomal dominant)
ADM	10.2114	18.781	1.83108	NM_001124.2	ADM	hsa:133	adrenomedullin
SPRY4	11.0273	19.0719	1.72296	NM_030964.3	SPRY4	hsa:81848	sprouty homolog 4 (Drosophila)
MAP3K14	9.70271	19.6099	2.01066	NM_003954.4	MAP3K14	hsa:9020	mitogen-activated protein kinase kinase kinase 14
DUS3L	10.8089	16.2679	1.50042	NM_020175.2	DUS3L	hsa:56931	dihydrouridine synthase 3-like (S. cerevisiae)
SPANXA2	7.48342	19.4331	2.57576	NM_145662.3	SPANXA2	hsa:728712	SPANX family, member A2
FAM210A	9.91	15.7407	1.58248	NM_152352.3	FAM210A	hsa:125228	family with sequence similarity 210, member A
IDI2	8.54934	14.2315	1.65694	NM_033261.2	IDI2	hsa:91734	isopentenyl-diphosphate delta isomerase 2
ATF3	5.94754	20.5119	3.40832	NM_004024.4	ATF3	hsa:467	activating transcription factor 3
IFIT2	7.67154	18.7927	2.43101	NM_001547.4	IFIT2	hsa:3433	interferon-induced protein with tetratricopeptide repeats 2
DDX28	9.01544	13.689	1.51271	NM_018380.3	DDX28	hsa:55794	DEAD (Asp-Glu-Ala-Asp) box polypeptide 28
RMND1	8.79852	13.5367	1.53247	NM_017909.3	RMND1	hsa:55005	required for meiotic nuclear division 1 homolog (S. cerevisiae)
C19orf81	8.12486	12.6593	1.55131	NM_001195076.1	C19orf81	hsa:342918	chromosome 19 open reading frame 81
TSC22D3	7.97362	14.3375	1.78824	NM_198057.2	TSC22D3	hsa:1831	TSC22 domain family, member 3
EID3	8.65709	14.5907	1.67758	NM_001008394.2	EID3	hsa:493861	EP300 interacting inhibitor of differentiation 3
USP36	8.41643	13.2429	1.56672	NM_025090.3	USP36	hsa:57602	ubiquitin specific peptidase 36
TRMT61A	7.59869	12.5317	1.64076	NM_152307.2	TRMT61A	hsa:115708	tRNA methyltransferase 61 homolog A (S. cerevisiae)
RUSC2	8.71287	13.8225	1.57979	NR_052015.2	RUSC2	hsa:9853	RUN and SH3 domain containing 2
EPC1	8.59154	13.4794	1.56237	NR_104159.1	EPC1	hsa:80314	enhancer of polycomb homolog 1 (Drosophila)
SLCO4A1	8.07321	13.3452	1.64503	NM_016354.3	SLCO4A1	hsa:28231	solute carrier organic anion transporter family, member 4A1
UPP1	6.98139	13.8027	1.96328	NR_109837.1	UPP1	hsa:7378	uridine phosphorylase 1
ELL	8.11505	12.6074	1.54685	NM_006532.3	ELL	hsa:8178	elongation factor RNA polymerase II
CLK4	7.60524	13.1149	1.71505	NM_020666.2	CLK4	hsa:57396	CDC-like kinase 4
LIF	6.0423	16.3535	2.67872	NM_002309.4	LIF	hsa:3976	leukemia inhibitory factor
CHD2	8.10211	12.4669	1.53215	NM_001271.3	CHD2	hsa:1106	chromodomain helicase DNA binding protein 2
CCDC174	7.48814	13.2741	1.7625	NM_016474.4	CCDC174	hsa:51244	coiled-coil domain containing 174
ZNF408	7.3772	12.6717	1.70808	NM_024741.2	ZNF408	hsa:79797	zinc finger protein 408
TUBE1	8.16374	12.6189	1.53912	NM_016262.4	TUBE1	hsa:51175	tubulin, epsilon 1
DAGLB	7.4222	11.724	1.57188	NM_139179.3	DAGLB	hsa:221955	diacylglycerol lipase, beta
NBPF19	7.48626	11.7252	1.55877	XP_011508576.1	NBPF19	hsa:101060226	neuroblastoma breakpoint family, member 19
IRF1	6.37065	12.9082	2.01034	NM_002198.2	IRF1	hsa:3659	interferon regulatory factor 1
YOD1	7.02436	12.494	1.76775	NM_018566.3	YOD1	hsa:55432	YOD1 deubiquitinase
ARRDC3	6.59128	12.851	1.9355	NM_020801.2	ARRDC3	hsa:57561	arrestin domain containing 3
ZNF274	6.9108	11.9075	1.71271	NM_133502.2	ZNF274	hsa:10782	zinc finger protein 274
PLAC8	5.95685	10.3007	1.71717	NM_016619.2	PLAC8	hsa:51316	placenta-specific 8
FLCN	5.93848	11.2796	1.88452	NM_144997.5	FLCN	hsa:201163	folliculin
ST20	5.4514	10.1772	1.85129	NR_037652.1	ST20	hsa:400410	suppressor of tumorigenicity 20
NOCT	6.73204	11.386	1.68119	NM_012118.3	NOCT	hsa:25819	CCR4 carbon catabolite repression 4-like (S. cerevisiae)
CTU1	5.16078	9.61979	1.84759	NM_145232.3	CTU1	hsa:90353	cytosolic thiouridylase subunit 1
VGF	4.91621	10.9387	2.2006	NM_003378.3	VGF	hsa:7425	VGF nerve growth factor inducible
CD68	6.44726	9.79533	1.51137	NM_001251.2	CD68	hsa:968	CD68 molecule
ZNF296	4.85249	8.92641	1.8226	NM_145288.1	ZNF296	hsa:162979	zinc finger protein 296
BTG2	5.62063	8.75745	1.54834	NM_006763.2	BTG2	hsa:7832	BTG family, member 2
MAFF	3.84571	10.9487	2.80017	NM_152878.1	MAFF	hsa:23764	v-maf avian musculoaponeurotic fibrosarcoma oncogene homolog F
CEP95	5.4996	8.62081	1.5574	NM_138363.1	CEP95	hsa:90799	centrosomal protein 95kDa
TMEM79	5.59867	8.61897	1.53	NR_026678.1	TMEM79	hsa:84283	transmembrane protein 79
SOCS2	4.5655	8.91196	1.93162	NM_003877.4	SOCS2	hsa:8835	suppressor of cytokine signaling 2
BIRC3	4.28195	10.6791	2.4599	NM_182962.2	BIRC3	hsa:330	baculoviral IAP repeat containing 3
PTBP2	5.27062	8.16999	1.53986	NR_125356.1	PTBP2	hsa:58155	polypyrimidine tract binding protein 2
DLL3	4.39637	7.23952	1.63232	NM_203486.2	DLL3	hsa:10683	delta-like 3 (Drosophila)
ZNF184	4.9137	8.71041	1.75727	NM_007149.2	ZNF184	hsa:7738	zinc finger protein 184
UNCX	5.25763	7.9495	1.50244	NM_001080461.1	UNCX	hsa:340260	UNC homeobox
NLE1	4.93845	7.6499	1.53815	NM_018096.4	NLE1	hsa:54475	notchless homolog 1 (Drosophila)
RAD52	4.91782	7.57454	1.52946	NR_123713.1	RAD52	hsa:5893	RAD52 homolog (S. cerevisiae)
ADPRM	4.97173	8.10316	1.61743	NM_020233.4	ADPRM	hsa:56985	ADP-ribose/CDP-alcohol diphosphatase, manganese-dependent
ZIC5	4.84962	7.67396	1.57062	NM_033132.3	ZIC5	hsa:85416	Zic family member 5
MRM1	4.40644	7.12516	1.6033	NM_024864.4	MRM1	hsa:79922	mitochondrial rRNA methyltransferase 1 homolog (S. cerevisiae)
SOCS3	4.29942	7.32072	1.68675	NM_003955.4	SOCS3	hsa:9021	suppressor of cytokine signaling 3
ZNF419	3.02193	8.82832	2.85987	NM_024691.3	ZNF419	hsa:79744	zinc finger protein 419
ZFAND2A	4.33134	6.7852	1.55375	NM_182491.2	ZFAND2A	hsa:90637	zinc finger, AN1-type domain 2A
SNAPC4	4.20861	7.08299	1.66712	NM_003086.2	SNAPC4	hsa:6621	small nuclear RNA activating complex, polypeptide 4, 190kDa
PRR4	4.31373	6.85835	1.57652	NM_007244.2	PRR4	hsa:11272	proline rich 4 (lacrimal)
RRP8	4.36276	6.65153	1.51286	NM_015324.3	RRP8	hsa:23378	ribosomal RNA processing 8, methyltransferase, homolog (yeast)
SOX8	4.12002	6.74921	1.62303	NM_014587.4	SOX8	hsa:30812	SRY (sex determining region Y)-box 8
NAIF1	3.97449	6.19262	1.54439	NM_197956.3	NAIF1	hsa:203245	nuclear apoptosis inducing factor 1
TIPARP	4.1457	6.94758	1.65994	NM_015508.4	TIPARP	hsa:25976	TCDD-inducible poly(ADP-ribose) polymerase
FAM110A	3.6187	6.29388	1.71938	NM_207121.4	FAM110A	hsa:83541	family with sequence similarity 110, member A
ANGPT2	3.27872	7.80962	2.34101	NM_001147.2	ANGPT2	hsa:285	angiopoietin 2
RELT	3.92642	6.58996	1.66152	NM_152222.1	RELT	hsa:84957	RELT tumor necrosis factor receptor
ISL2	3.79742	6.13915	1.60084	NM_145805	ISL2	hsa:64843	ISL LIM homeobox 2
ZFP69B	3.88672	6.41562	1.63433	NM_023070.2	ZFP69B	hsa:65243	ZFP69 zinc finger protein B
SRFBP1	4.16684	6.41048	1.52583	NM_152546.2	SRFBP1	hsa:153443	serum response factor binding protein 1
ZNF764	3.48061	6.05949	1.72024	NM_033410.3	ZNF764	hsa:92595	zinc finger protein 764
NUPR1	3.53879	5.85306	1.636	NM_012385.2	NUPR1	hsa:26471	nuclear protein, transcriptional regulator, 1
ATXN2	3.80151	6.12053	1.59439	NR_132311.1	ATXN2	hsa:6311	ataxin 2
PRR22	3.06758	5.83551	1.87383	NM_153359.1	PRR22	hsa:163154	proline rich 22
NPFF	3.19363	4.88208	1.51264	NM_003717.2	NPFF	hsa:8620	neuropeptide FF-amide peptide precursor
CTRL	3.52856	5.56327	1.56075	NM_001907.2	CTRL	hsa:1506	chymotrypsin-like
ZNF773	3.68026	6.45504	1.73402	NR_130705.1	ZNF773	hsa:374928	zinc finger protein 773
LCAT	2.93364	5.65647	1.89754	NM_000229.1	LCAT	hsa:3931	lecithin-cholesterol acyltransferase
NPIPB15	3.06037	5.1383	1.65749	NM_001306094.1	NPIPB15	hsa:440348	nuclear pore complex interacting protein family, member B15
ZNF35	3.48632	5.432	1.54253	NM_003420.3	ZNF35	hsa:7584	zinc finger protein 35
NPIPA5	2.76198	5.32962	1.89715	NM_001277325.1	NPIPA5	hsa:100288332	nuclear pore complex interacting protein family, member A5
GDF15	2.35847	5.80217	2.40075	NM_004864.2	GDF15	hsa:9518	growth differentiation factor 15
ORAOV1	3.17547	5.12633	1.5956	NM_153451.2	ORAOV1	hsa:220064	oral cancer overexpressed 1
PROCR	2.4759	4.84817	1.92095	NM_006404.4	PROCR	hsa:10544	protein C receptor, endothelial
SFT2D2	2.90023	4.69957	1.59974	NM_199344.2	SFT2D2	hsa:375035	SFT2 domain containing 2
GPR3	2.95799	4.97459	1.65946	NM_005281.3	GPR3	hsa:2827	G protein-coupled receptor 3
ZNF140	3.13148	5.13402	1.61969	NM_003440.3	ZNF140	hsa:7699	zinc finger protein 140
CHAC1	2.22834	6.21899	2.71395	NM_024111.3	CHAC1	hsa:79094	ChaC, cation transport regulator homolog 1 (E. coli)
LAT	2.79167	4.48284	1.58484	NM_014387.3	LAT	hsa:27040	linker for activation of T cells
B3GAT2	2.2698	4.01882	1.73804	NM_080742.2	B3GAT2	hsa:135152	beta-1,3-glucuronyltransferase 2
STX1A	2.48154	5.12223	2.02292	NM_004603.3	STX1A	hsa:6804	syntaxin 1A (brain)
RHBDL1	2.57808	4.11607	1.57429	NM_003961.1	RHBDL1	hsa:9028	rhomboid, veinlet-like 1 (Drosophila)
MYL5	2.41481	4.02653	1.64089	NM_002477.1	MYL5	hsa:4636	myosin, light chain 5, regulatory
SUV39H1	2.67894	4.14811	1.52868	NM_003173.3	SUV39H1	hsa:6839	suppressor of variegation 3-9 homolog 1 (Drosophila)
SPANXD	2.5113	3.91283	1.53672	NM_032417.3	SPANXD	hsa:64648	SPANX family, member D
CARMIL2	2.50069	3.93049	1.54977	NM_001013838.1	RLTPR	hsa:146206	RGD motif, leucine rich repeats, tropomodulin domain and proline-rich containing
MOK	1.87366	4.63444	2.39881	NR_073540.1	MOK	hsa:5891	MOK protein kinase
CDC14A	2.59899	4.98259	1.88315	NM_033313.2	CDC14A	hsa:8556	cell division cycle 14A
NR4A1	2.59447	4.24639	1.61308	NM_173158.1	NR4A1	hsa:3164	nuclear receptor subfamily 4, group A, member 1
PKDCC	2.38234	3.77377	1.56053	NM_138370.2	PKDCC	hsa:91461	protein kinase domain containing, cytoplasmic
LOC107985911	2.3918	3.72664	1.53569
ARRDC4	2.3074	3.8995	1.66133	NM_183376.2	ARRDC4	hsa:91947	arrestin domain containing 4
PDE4D	2.37573	4.13037	1.70873	NM_006203.4	PDE4D	hsa:5144	phosphodiesterase 4D, cAMP-specific
HIST1H3B	2.31428	4.09758	1.73864	NM_003537.3	HIST1H3B	hsa:8358	histone cluster 1, H3b
ZASP	1.49169	3.54162	2.2879	NM_001289933.1	ZASP	hsa:101927655	ZO-2 associated speckle protein
TSSK6	1.9971	3.43355	1.68497	NM_032037.3	TSSK6	hsa:83983	testis-specific serine kinase 6
IKZF5	2.34736	3.79286	1.59064	NR_073475.1	IKZF5	hsa:64376	IKAROS family zinc finger 5 (Pegasus)
ARL4D	1.94222	3.31901	1.67416	NM_001661.3	ARL4D	hsa:379	ADP-ribosylation factor-like 4D
HIST1H4H	1.99139	4.13702	2.02594	NM_003543.3	HIST1H4H	hsa:8365	histone cluster 1, H4h
ANKRD1	2.21346	4.19339	1.85583	NM_014391.2	ANKRD1	hsa:27063	ankyrin repeat domain 1 (cardiac muscle)
BBC3	1.99362	3.73589	1.83218	NM_014417.4	BBC3	hsa:27113	BCL2 binding component 3
EPB41L4A	2.36774	3.79904	1.58001	NM_022140.3	EPB41L4A	hsa:64097	erythrocyte membrane protein band 4.1 like 4A
N4BP3	1.88027	3.93216	2.03617	NM_015111.1	N4BP3	hsa:23138	NEDD4 binding protein 3
KCTD11	1.90094	3.64534	1.87179	NM_001002914.2	KCTD11	hsa:147040	potassium channel tetramerization domain containing 11
GNB3	1.98159	3.17488	1.57326	NM_002075.3	GNB3	hsa:2784	guanine nucleotide binding protein (G protein), beta polypeptide 3
ELMO3	1.32432	4.71195	3.37843	NM_024712.3	ELMO3	hsa:79767	engulfment and cell motility 3
ZBTB49	2.07516	3.36472	1.59286	NM_145291.3	ZBTB49	hsa:166793	zinc finger and BTB domain containing 49
HIST1H4B	0.973567	5.63422	5.34128	NM_003544.2	HIST1H4B	hsa:8366	histone cluster 1, H4b
BTG1	1.98396	3.04159	1.50751	NM_001731.2	BTG1	hsa:694	B-cell translocation gene 1, anti-proliferative
TNFAIP3	1.94919	3.69014	1.84958	NM_006290.3	TNFAIP3	hsa:7128	tumor necrosis factor, alpha-induced protein 3
HIST1H2BN	1.327	3.10138	2.24343	NM_003520.3	HIST1H2BN	hsa:8341	histone cluster 1, H2bn
LEAP2	1.40458	2.95443	2.03009	NM_052971.2	LEAP2	hsa:116842	liver expressed antimicrobial peptide 2
HAPLN3	1.78245	2.94198	1.61596	NM_178232	HAPLN3	hsa:145864	hyaluronan and proteoglycan link protein 3
SLC9A8	1.87277	2.91794	1.5298	NR_048537.1	SLC9A8	hsa:23315	solute carrier family 9, subfamily A (NHE8, cation proton antiporter 8), member 8
HIST1H4E	0.395108	4.3093	8.90573	NM_003545.3	HIST1H4E	hsa:8367	histone cluster 1, H4e
CTH	1.67916	2.83431	1.64927	NM_153742.4	CTH	hsa:1491	cystathionine gamma-lyase
LHB	1.49704	2.46211	1.60429	NM_000894.2	LHB	hsa:3972	luteinizing hormone beta polypeptide
DOK3	1.52257	2.89715	1.84716	NM_024872.2	DOK3	hsa:79930	docking protein 3
NOXO1	1.65446	2.97438	1.75232	NM_172168.2	NOXO1	hsa:124056	NADPH oxidase organizer 1
HIST2H2AC	1.7043	3.36358	1.91962	NM_003517.2	HIST2H2AC	hsa:8338	histone cluster 2, H2ac
ZC3H12A	1.66689	2.73531	1.60469	NM_025079.2	ZC3H12A	hsa:80149	zinc finger CCCH-type containing 12A
HIST1H2AG	1.09673	4.66038	3.97782	NM_021064.4	HIST1H2AG	hsa:8969	histone cluster 1, H2ag
TMEM158	1.41557	2.66336	1.82331	NM_015444.2	TMEM158	hsa:25907	transmembrane protein 158 (gene/pseudogene)
SERHL2	1.60016	2.49319	1.52527	NR_104300.1	SERHL2	hsa:253190	serine hydrolase-like 2
DUSP8	1.02915	3.47427	3.16545	NM_004420.2	DUSP8	hsa:1850	dual specificity phosphatase 8
HIST1H4C	1.14581	3.76893	3.10554	NM_003542.3	HIST1H4C	hsa:8364	histone cluster 1, H4c
HIST1H1E	0.506007	4.63188	7.80829	NM_005321.2	HIST1H1E	hsa:3008	histone cluster 1, H1e
PHLDA1	1.11681	3.2316	2.73798	NM_007350.3	PHLDA1	hsa:22822	pleckstrin homology-like domain, family A, member 1
SERPINB8	1.49395	2.5331	1.65193	NM_198833.1	SERPINB8	hsa:5271	serpin peptidase inhibitor, clade B (ovalbumin), member 8
NAPRT	1.38637	2.69454	1.88011	NM_145201.5	NAPRT	hsa:93100	nicotinate phosphoribosyltransferase
ZNF383	1.47824	2.3914	1.57859	NM_152604.1	ZNF383	hsa:163087	zinc finger protein 383
ZNF564	1.53267	2.41429	1.53998	NM_144976.3	ZNF564	hsa:163050	zinc finger protein 564
CYSRT1	1.22503	2.20694	1.74105	NM_199001.3	CYSRT1	hsa:375791	cysteine-rich tail protein 1
GATA3	1.24534	2.59554	2.00361	NM_002051.2	GATA3	hsa:2625	GATA binding protein 3
IL32	0.878795	2.55177	2.70922	NM_004221.4	IL32	hsa:9235	interleukin 32
ZNF606	1.4099	2.67271	1.83636	NM_025027.3	ZNF606	hsa:80095	zinc finger protein 606
ACAP1	1.4824	2.40264	1.58154	NM_014716.3	ACAP1	hsa:9744	ArfGAP with coiled-coil, ankyrin repeat and PH domains 1
KCNN4	1.28987	2.70445	2.01778	NM_002250.2	KCNN4	hsa:3783	potassium intermediate/small conductance calcium-activated channel, subfamily N, member 4
SMAD7	1.28674	2.53113	1.89735	NM_005904.3	SMAD7	hsa:4092	SMAD family member 7
MEF2B	1.36876	2.18598	1.55639	NM_001145785.1	MEF2B	hsa:100271849	myocyte enhancer factor 2B
ZNF155	1.3673	2.31836	1.64817	NM_198089.2	ZNF155	hsa:7711	zinc finger protein 155
LOC107986873	1.42444	2.21941	1.52148
PPM1M	1.12747	2.19587	1.87041	NM_144641.3	PPM1M	hsa:132160	protein phosphatase, Mg2+/Mn2+ dependent, 1M
TMEM240	0.933474	2.14703	2.17425	NM_001114748.1	TMEM240	hsa:339453	transmembrane protein 240
ETS2	1.45037	2.28384	1.5376	NM_005239.5	ETS2	hsa:2114	v-ets avian erythroblastosis virus E26 oncogene homolog 2
HIST1H4K	1.4026	2.40391	1.66639	NM_003541.2	HIST1H4K	hsa:8362	histone cluster 1, H4k
DNAJC27	1.29809	2.49753	1.85792	NM_016544.2	DNAJC27	hsa:51277	DnaJ (Hsp40) homolog, subfamily C, member 27
ELF3	1.37582	2.14366	1.52028	NM_004433.4	ELF3	hsa:1999	E74-like factor 3 (ets domain transcription factor, epithelial-specific )
PLAC8L1	1.29339	2.40707	1.79926	NM_001029869.1	PLAC8L1	hsa:153770	PLAC8-like 1
ZNF441	1.42883	2.26104	1.54434	NM_152355.2	ZNF441	hsa:126068	zinc finger protein 441
HUS1B	0.967874	2.33746	2.28253	NM_148959.3	HUS1B	hsa:135458	HUS1 checkpoint homolog b (S. pombe)
ACRC	0.734311	2.92117	3.62115	NM_052957.4	ACRC	hsa:93953	acidic repeat containing
DHRS2	1.19454	1.91018	1.55281	NM_182908.4	DHRS2	hsa:10202	dehydrogenase/reductase (SDR family) member 2
PTGDR2	1.10906	1.96729	1.70982	NM_004778.2	PTGDR2	hsa:11251	prostaglandin D2 receptor 2
C9orf129	0.946571	2.07819	2.08126	NM_001098808.1	C9orf129	hsa:445577	chromosome 9 open reading frame 129
MAMDC4	0.908929	1.79666	1.87988	NM_206920.2	MAMDC4	hsa:158056	MAM domain containing 4
HIST2H2BE	1.22846	1.94885	1.54228	NM_003528.2	HIST2H2BE	hsa:8349	histone cluster 2, H2be
COLEC11	1.07257	2.07875	1.85811	NR_045659.1	COLEC11	hsa:78989	collectin sub-family member 11
PDIA2	1.03561	1.61358	1.50895	NM_006849.2	PDIA2	hsa:64714	protein disulfide isomerase family A, member 2
CNKSR1	1.12625	1.8153	1.56192	NR_023345.1	CNKSR1	hsa:10256	connector enhancer of kinase suppressor of Ras 1
ZNF783	1.17468	2.05057	1.68714	NM_001195220.1	ZNF783	hsa:100289678	zinc finger family member 783
ANKRD23	1.07688	1.70784	1.53613	NM_144994.7	ANKRD23	hsa:200539	ankyrin repeat domain 23
TYW1B	0.912199	1.93589	2.01136	NR_027031.1	TYW1B	hsa:441250	tRNA-yW synthesizing protein 1 homolog B (S. cerevisiae)
ZNF850	1.1704	2.06406	1.70345	NM_001267779.1	ZNF850	hsa:342892	zinc finger protein 850
DLX5	1.04055	1.80481	1.67008	NM_005221.5	DLX5	hsa:1749	distal-less homeobox 5
HIST1H3D	1.02431	1.93196	1.8073	NM_003530.4	HIST1H3D	hsa:8351	histone cluster 1, H3d
KDM7A	1.12526	2.16628	1.84964	NM_030647.1	KDM7A	hsa:80853	lysine (K)-specific demethylase 7A
FERMT3	0.6791	2.35805	3.15499	NM_178443.2	FERMT3	hsa:83706	fermitin family member 3
AOC2	0.782507	2.09009	2.48166	NM_009590.2	AOC2	hsa:314	amine oxidase, copper containing 2 (retina-specific)
HIST1H2AM	0.713683	2.06511	2.66088	NM_003514.2	HIST1H2AM	hsa:8336	histone cluster 1, H2am
HPD	1.25503	1.99618	1.54697	NM_002150.2	HPD	hsa:3242	4-hydroxyphenylpyruvate dioxygenase
CCL27	0.865393	2.02254	2.19863	NM_006664.3	CCL27	hsa:10850	chemokine (C-C motif) ligand 27
FOXD2	0.934625	1.50587	1.55213	NM_004474.3	FOXD2	hsa:2306	forkhead box D2
C11orf94	1.34558	2.09654	1.51948	NM_001080446.2	C11orf94	hsa:143678	chromosome 11 open reading frame 94
BAIAP2L2	0.55237	2.13567	3.427	NM_025045.5	BAIAP2L2	hsa:80115	BAI1-associated protein 2-like 2
HIST1H2AI	0.846941	2.96913	3.24109	NM_003509.2	HIST1H2AI	hsa:8329	histone cluster 1, H2ai
C1QTNF9B-AS1	0.988098	1.53955	1.5068	NM_001135816.1	C1QTNF9B-AS1	hsa:542767	C1QTNF9B antisense RNA 1
SPOCK2	0.912332	1.70853	1.7865	NM_014767.2	SPOCK2	hsa:9806	sparc/osteonectin, cwcv and kazal-like domains proteoglycan (testican) 2
C2orf82	0.874924	1.66993	1.81546	NM_206895.1	C2orf82	hsa:389084	chromosome 2 open reading frame 82
IL20RB	0.769104	2.00651	2.42378	NM_144717.3	IL20RB	hsa:53833	interleukin 20 receptor beta
SPEF1	0.75088	1.51117	1.89354	NM_015417.4	SPEF1	hsa:25876	sperm flagellar 1
ZSWIM4	1.07669	1.67758	1.51066	NM_023072.2	ZSWIM4	hsa:65249	zinc finger, SWIM-type containing 4
LOC107985734	0.720899	1.33383	1.74666
IL12A	0.825812	1.55475	1.78735	NM_000882.3	IL12A	hsa:3592	interleukin 12A
IL23A	0.848406	1.76252	1.96385	NM_016584.2	IL23A	hsa:51561	interleukin 23, alpha subunit p19
IFNB1	0.173406	2.79188	10.5773	NM_002176	IFNB1	hsa:3456	interferon, beta 1, fibroblast
ASMTL	0.243935	2.17678	6.6198	NM_004192.3	ASMTL	hsa:8623	acetylserotonin O-methyltransferase-like
NPIPB11	0.979692	1.59282	1.56787	NM_001310137.1	NPIPB11	hsa:728888	nuclear pore complex interacting protein family, member B11
GPX1	0.71351	2.02724	2.61489	NM_201397.1	GPX1	hsa:2876	glutathione peroxidase 1
ZNF442	0.720612	1.8074	2.32436	NM_030824.2	ZNF442	hsa:79973	zinc finger protein 442
MYEOV	0.577348	2.01626	3.12433	NM_138768.3	MYEOV	hsa:26579	myeloma overexpressed
SIK1	0.780757	1.70966	2.05467	NM_173354.3	SIK1	hsa:150094	salt-inducible kinase 1
INSL3	0.606857	1.11745	1.72235	NM_005543.3	INSL3	hsa:3640	insulin-like 3 (Leydig cell)
NBPF20	0.804657	1.63949	1.92282	NM_001278267.1	NBPF20	hsa:100288142	neuroblastoma breakpoint family, member 20
CARD9	0.608078	1.53048	2.30269	NM_052814.3	CARD9	hsa:64170	caspase recruitment domain family, member 9
TNFRSF6B	0.730808	1.33961	1.73278	NM_032945.2	TNFRSF6B	hsa:8771	tumor necrosis factor receptor superfamily, member 6b, decoy
TRBV20OR9-2	0.741074	1.38559	1.7663	X86135.1	TRBV20OR9-2		T cell receptor beta variable 20/OR9-2 (non-functional)
IFNL1	0.812064	1.35565	1.59599	NM_172140.1	IFNL1	hsa:282618	interferon, lambda 1
HIST2H3D	0.217295	2.87781	9.38498	NM_001123375.2	HIST2H3D	hsa:653604	histone cluster 2, H3d
MXD1	0.830921	1.34974	1.55732	NM_002357.3	MXD1	hsa:4084	MAX dimerization protein 1
SNCB	0.659931	1.0772	1.54908	NM_003085.3	SNCB	hsa:6620	synuclein, beta
TERT	0.681497	1.55062	2.11212	NM_198255.2	TERT	hsa:7015	telomerase reverse transcriptase
HIST4H4	0.120514	2.44104	11.5232	NM_175054.2	HIST4H4	hsa:121504	histone cluster 4, H4
PROSER2	0.770243	1.23593	1.53513	NM_153256.3	PROSER2	hsa:254427	proline and serine rich 2
NAGS	0.790788	1.30679	1.57927	NM_153006.2	NAGS	hsa:162417	N-acetylglutamate synthase
TCAP	0.618716	1.36569	2.03932	NM_003673.3	TCAP	hsa:8557	titin-cap
MMP14	0.787249	1.29116	1.56795	NM_004995.3	MMP14	hsa:4323	matrix metallopeptidase 14 (membrane-inserted)
SERPINE1	0.653724	1.43084	2.03103	NM_001165413.2	SERPINE1	hsa:5054	serpin peptidase inhibitor, clade E (nexin, plasminogen activator inhibitor type 1), member 1
SSH3	0.782992	1.27302	1.55496	NM_018276.2	SSH3	hsa:54961	slingshot protein phosphatase 3
NAPSA	0.651258	1.29884	1.862	NM_004851.1	NAPSA	hsa:9476	napsin A aspartic peptidase
DRD4	0.746783	1.27707	1.62624	NM_000797.3	DRD4	hsa:1815	dopamine receptor D4
ARIH2OS	0.621426	1.11347	1.68205	NM_001123040.1	ARIH2OS	hsa:646450	ariadne homolog 2 opposite strand
WDR66	0.658165	1.18956	1.70089	NM_144668.5	WDR66	hsa:144406	WD repeat domain 66
LKAAEAR1	0.572027	1.15865	1.87292	NM_001007125.1	LKAAEAR1	hsa:198437	LKAAEAR motif containing 1
NR4A3	0.696136	1.2609	1.70938	NM_173200.2	NR4A3	hsa:8013	nuclear receptor subfamily 4, group A, member 3
GRHL1	0.704468	1.32122	1.76665	NM_198182.2	GRHL1	hsa:29841	grainyhead-like 1 (Drosophila)
PRH1-TAS2R14	0.607983	1.03751	1.60669
S100A14	0.691411	1.14461	1.57265	NM_020672.2	S100A14	hsa:57402	S100 calcium binding protein A14
HIST1H2AJ	0.678614	1.76224	2.39173	NM_021066.2	HIST1H2AJ	hsa:8331	histone cluster 1, H2aj
KCNN1	0.579304	1.252	1.99028	NM_002248.4	KCNN1	hsa:3780	potassium intermediate/small conductance calcium-activated channel, subfamily N, member 1
LOC107986084	0.435891	1.04961	2.14523
BOLA2B	0.439398	0.988898	2.01873	NM_001039182.1	BOLA2B	hsa:654483	bolA family member 2B
FGF18	0.275566	1.48323	4.21559	NM_033649.1	FGF18	hsa:8817	fibroblast growth factor 18
HIST1H4J	0.139472	2.1731	9.49213	NM_021968.3	HIST1H4J	hsa:8363	histone cluster 1, H4j
QRFPR	0.55677	1.08437	1.80333	NM_198179.2	QRFPR	hsa:84109	pyroglutamylated RFamide peptide receptor
HIST1H2AH	0.309679	2.09087	5.34777	NM_080596.2	HIST1H2AH	hsa:85235	histone cluster 1, H2ah
PITX3	0.429267	0.94752	1.97919	NM_005029.3	PITX3	hsa:5309	paired-like homeodomain 3
FOXD4	0.56758	0.919716	1.52748	NM_207305.4	FOXD4	hsa:2298	forkhead box D4
FCRLB	0.597017	1.04648	1.64484	NM_001288832.1	FCRLB	hsa:127943	Fc receptor-like B
LOC728485	0.605833	0.984983	1.53717	NM_001294306.1	LOC728485	hsa:728485	uncharacterized LOC728485
IKZF3	0.552646	1.16126	1.93254	NM_183232.2	IKZF3	hsa:22806	IKAROS family zinc finger 3 (Aiolos)
CCDC154	0.453235	1.51829	2.92514	NM_001143980.1	CCDC154	hsa:645811	coiled-coil domain containing 154
FAM166B	0.339791	1.32356	3.23691	NM_001287239.1	FAM166B	hsa:730112	family with sequence similarity 166, member B
OVGP1	0.553657	1.03518	1.73666	NM_002557.3	OVGP1	hsa:5016	oviductal glycoprotein 1, 120kDa
BAMBI	0.489607	1.07697	1.99619	NM_012342.2	BAMBI	hsa:25805	BMP and activin membrane-bound inhibitor
HIST1H2BO	0.212642	1.65658	5.6185	NM_003527.4	HIST1H2BO	hsa:8348	histone cluster 1, H2bo
CCDC17	0.505042	1.13117	2.03485	NM_152500.2	CCDC17	hsa:149483	coiled-coil domain containing 17
CAPN3	0.539044	1.00319	1.72631	NR_027911.1	CAPN3	hsa:825	calpain 3, (p94)
SLC25A41	0.451655	0.891378	1.7971	NM_173637.3	SLC25A41	hsa:284427	solute carrier family 25, member 41
FOXD4L1	0.336298	1.42224	3.48899	NM_012184.4	FOXD4L1	hsa:200350	forkhead box D4-like 1
PRSS54	0.438912	0.983056	2.00971	NM_001305174.1	PRSS54	hsa:221191	protease, serine, 54
NUAK2	0.650083	1.05791	1.5437	NM_030952	NUAK2	hsa:81788	NUAK family, SNF1-like kinase, 2
MYLK2	0.497764	1.05255	1.9281	NM_033118.3	MYLK2	hsa:85366	myosin light chain kinase 2
RSAD2	0.45295	1.05861	2.09532	NM_080657.4	RSAD2	hsa:91543	radical S-adenosyl methionine domain containing 2
RHOH	0.634879	1.12564	1.66781	NM_004310.4	RHOH	hsa:399	ras homolog family member H
VPREB3	0.3395	0.661216	1.732	NM_013378.2	VPREB3	hsa:29802	pre-B lymphocyte 3
GATA6	0.591721	0.942442	1.50703	NM_005257.5	GATA6	hsa:2627	GATA binding protein 6
TMPRSS9	0.534466	0.916022	1.60138	NM_182973.1	TMPRSS9	hsa:360200	transmembrane protease, serine 9
C11orf96	0.411274	1.33986	2.81622	NM_001145033.1	C11orf96	hsa:387763	chromosome 11 open reading frame 96
LOC105370579	0.529512	0.951955	1.67106	XP_011535748.1	LOC105370579		uncharacterized LOC105370579
HIST2H2AB	0.332491	1.55415	3.82471	NM_175065.2	HIST2H2AB	hsa:317772	histone cluster 2, H2ab
FGF21	0.378445	1.41516	3.16685	NM_019113.2	FGF21	hsa:26291	fibroblast growth factor 21
IGFN1	0.547769	1.00865	1.71149	NM_178275.4	IGFN1	hsa:91156	immunoglobulin-like and fibronectin type III domain containing 1
TGM1	0.303955	1.03075	2.79921	NM_000359.2	TGM1	hsa:7051	transglutaminase 1
ACTN2	0.533996	0.998418	1.73253	NM_001278344.1	ACTN2	hsa:88	actinin, alpha 2
ZNF404	0.375541	0.710512	1.7044	NM_001033719.2	ZNF404	hsa:342908	zinc finger protein 404
S100P	0.389427	1.06183	2.37387	NM_005980.2	S100P	hsa:6286	S100 calcium binding protein P
CELA2B	0.537941	0.921977	1.60199	NM_015849.2	CELA2B	hsa:51032	chymotrypsin-like elastase family, member 2B
DRICH1	0.417438	0.867209	1.86923	NM_016449.3	DRICH1	hsa:51233	aspartate-rich 1
FOXR1	0.322241	0.836801	2.21864	NM_181721.2	FOXR1	hsa:283150	forkhead box R1
TAS2R20	0.337239	0.889221	2.26243	NM_176889.2	TAS2R20	hsa:259295	taste receptor, type 2, member 20
TCEANC	0.407974	0.729832	1.63361	NM_152634.3	TCEANC	hsa:170082	transcription elongation factor A (SII) N-terminal and central domain containing
LOC105371063	0.212188	0.661216	2.43833	XP_011521083.1	LOC105371063		putative uncharacterized protein encoded by LINC00596
NCF2	0.349951	0.7377	1.86176	NM_001190794.1	NCF2	hsa:4688	neutrophil cytosolic factor 2
FAM228B	0.402188	0.797549	1.78728	NR_111929.1	FAM228B	hsa:375190	family with sequence similarity 228, member B
ITGA10	0.4429	0.954364	1.9421	NM_003637	ITGA10	hsa:8515	integrin, alpha 10
LOC107985939	0.446631	0.892843	1.81629
NOG	0.262431	0.736004	2.30666	NM_005450.4	NOG	hsa:9241	noggin
EFCAB5	0.416686	0.752522	1.64998	NR_026738.1	EFCAB5	hsa:374786	EF-hand calcium binding domain 5
APOA1	0.283263	0.945749	2.72854	NM_000039.1	APOA1	hsa:335	apolipoprotein A-I
QRFP	0.266373	1.07909	3.21827	NM_198180	QRFP	hsa:347148	pyroglutamylated RFamide peptide
TFAP2E	0.365779	0.749034	1.82283	NM_178548.3	TFAP2E	hsa:339488	transcription factor AP-2 epsilon (activating enhancer binding protein 2 epsilon)
CA5A	0.142576	0.444291	2.2438	NM_001739.1	CA5A	hsa:763	carbonic anhydrase VA, mitochondrial
LRRC70	0.309083	0.550376	1.58984	NM_181506.4	LRRC70	hsa:100130733	leucine rich repeat containing 70
DUSP4	0.352098	0.775609	1.93677	NM_057158.3	DUSP4	hsa:1846	dual specificity phosphatase 4
LOC107985946	0.471081	0.844085	1.65315
MIOX	0.307789	0.784739	2.1696	NM_017584.5	MIOX	hsa:55586	myo-inositol oxygenase
HIST1H2AD	0.486784	0.910144	1.72149	NM_021065.3	HIST1H2AD	hsa:3013	histone cluster 1, H2ad
HCLS1	0.365446	0.835117	2.00908	NM_005335.5	HCLS1	hsa:3059	hematopoietic cell-specific Lyn substrate 1
CD72	0.361481	0.60345	1.52433	NM_001782.2	CD72	hsa:971	CD72 molecule
CSTA	0.179898	0.747461	3.02775	NM_005213.3	CSTA	hsa:1475	cystatin A (stefin A)
SELPLG	0.395258	0.645174	1.50462	NM_003006.4	SELPLG	hsa:6404	selectin P ligand
EPHX3	0.027432	1.15402	9.84072	NM_024794.2	EPHX3	hsa:79852	epoxide hydrolase 3
LOC107985416	0.215644	0.587987	2.17963
BEST1	0.118106	1.21454	6.02704	NM_004183.3	BEST1	hsa:7439	bestrophin 1
SLC22A15	0.389221	0.688393	1.61153	NM_018420.2	SLC22A15	hsa:55356	solute carrier family 22, member 15
HIST1H2BF	0.11547	1.4393	7.14392	NM_003522.3	HIST1H2BF	hsa:8343	histone cluster 1, H2bf
RASL11B	0.3552	0.592966	1.52233	NM_023940.2	RASL11B	hsa:65997	RAS-like, family 11, member B
ODF3L2	0.335297	0.696565	1.82993	NM_182577.2	ODF3L2	hsa:284451	outer dense fiber of sperm tails 3-like 2
GNG13	0.403674	0.864822	1.91557	NM_016541.2	GNG13	hsa:51764	guanine nucleotide binding protein (G protein), gamma 13
CHRNA10	0.347689	0.887837	2.20653	NM_020402	CHRNA10	hsa:57053	cholinergic receptor, nicotinic, alpha 10 (neuronal)
PPP1R27	0.24857	0.677767	2.2313	NM_001007533.3	PPP1R27	hsa:116729	protein phosphatase 1, regulatory subunit 27
HIST2H2BF	0	1.1616	12.616	NM_001161334.1	HIST2H2BF	hsa:440689	histone cluster 2, H2bf
VEGFC	0.28563	0.741728	2.18274	NM_005429.4	VEGFC	hsa:7424	vascular endothelial growth factor C
WNK4	0.257215	0.727312	2.31601	NM_032387.4	WNK4	hsa:65266	WNK lysine deficient protein kinase 4
LOC100996717	0.241428	0.968429	3.1293	XR_922653.1	LOC100996717	hsa:100996717	neurogenic locus notch homolog protein 2-like
CCDC62	0.361763	0.603921	1.52442	NR_027918.2	CCDC62	hsa:84660	coiled-coil domain containing 62
VN1R1	0.285356	0.494012	1.54146	NM_020633.3	VN1R1	hsa:57191	vomeronasal 1 receptor 1
SPATA45	0.294379	0.764449	2.19192	NM_001024601.2	SPATA45	hsa:149643	spermatogenesis associated 45
KLK14	0.295045	0.853743	2.41426	NM_022046	KLK14	hsa:43847	kallikrein-related peptidase 14
C17orf82	0.259618	0.758453	2.38713	NM_203425	C17orf82	hsa:388407	chromosome 17 open reading frame 82
LOC100652901	0.206883	0.782832	2.87677	XP_003846688.1	LOC100652901	hsa:100652901	uncharacterized LOC100652901
FAM83E	0.317772	0.742677	2.01707	NM_017708.3	FAM83E	hsa:54854	family with sequence similarity 83, member E
LOC285500	0.259144	0.565277	1.8524	XR_951169.1	LOC285500	hsa:285500	uncharacterized LOC285500
ZNF610	0.153517	0.956777	4.16846	NM_173530.2	ZNF610	hsa:162963	zinc finger protein 610
LOC105376335	0.160859	0.501267	2.30495	XP_011547584.1	LOC105376335		basic proline-rich protein-like
TCTE1	0.227344	0.425067	1.60402	NM_182539.3	TCTE1	hsa:202500	t-complex-associated-testis-expressed 1
LOC105370687	0.2783	0.637671	1.94996	XP_011506763.1	LOC105370687		uncharacterized LOC105370687
CCDC81	0.249956	0.723272	2.3525	NM_021827.4	CCDC81	hsa:60494	coiled-coil domain containing 81
LFNG	0.188234	0.553984	2.26893	NM_002304.2	LFNG	hsa:3955	LFNG O-fucosylpeptide 3-beta-N-acetylglucosaminyltransferase
ART3	0.344162	0.659982	1.71105	NM_001179.5	ART3	hsa:419	ADP-ribosyltransferase 3
NRIP2	0.340894	0.57733	1.53627	NM_031474.2	NRIP2	hsa:83714	nuclear receptor interacting protein 2
SYCE3	0.112335	0.875138	4.59246	NM_001123225.1	SYCE3	hsa:644186	synaptonemal complex central element protein 3
LOC105372280	0.352141	0.731558	1.83915	XP_011526769.1	LOC105372280		uncharacterized LOC105372280
SLC22A1	0.340811	0.63058	1.65735	NM_153187.1	SLC22A1	hsa:6580	solute carrier family 22 (organic cation transporter), member 1
NKX2-4	0.276014	0.47784	1.53675	NM_033176.1	NKX2-4	hsa:644524	NK2 homeobox 4
ENO4	0.328537	0.545275	1.50576	NM_001242699.1	ENO4	hsa:387712	enolase family member 4
C1orf189	0.140657	0.876626	4.05816	NM_001010979.2	C1orf189	hsa:388701	chromosome 1 open reading frame 189
ZNF460	0.27403	0.526892	1.67605	NM_006635.3	ZNF460	hsa:10794	zinc finger protein 460
C3orf35	0.298	0.681649	1.96394	NR_126512.1	C3orf35	hsa:339883	chromosome 3 open reading frame 35
NUTM2G	0.272292	0.534932	1.70547	NM_001170741.1	NUTM2G	hsa:441457	NUT family member 2G
SLC16A10	0.243826	0.472002	1.66364	NM_018593.4	SLC16A10	hsa:117247	solute carrier family 16 (aromatic amino acid transporter), member 10
LOC101927245	0.277676	0.567846	1.7683	XR_957410.1	LOC101927245	hsa:101927245	uncharacterized LOC101927245
ABCB4	0.246488	0.432057	1.53557	NM_018850.2	ABCB4	hsa:5244	ATP-binding cassette, sub-family B (MDR/TAP), member 4
SLC26A1	0.257475	0.50674	1.69729	NM_213613.3	SLC26A1	hsa:10861	solute carrier family 26 (anion exchanger), member 1
HMX3	0.231154	0.432191	1.60708	NM_001105574.1	HMX3	hsa:340784	H6 family homeobox 3
CRYBB3	0.196512	0.765457	2.9188	NM_004076.4	CRYBB3	hsa:1417	crystallin, beta B3
FUT1	0.128632	0.546601	2.82813	NM_000148.3	FUT1	hsa:2523	fucosyltransferase 1 (galactoside 2-alpha-L-fucosyltransferase, H blood group)
ARL14	0.154079	0.600172	2.75573	NM_025047.2	ARL14	hsa:80117	ADP-ribosylation factor-like 14
TREX2	0.158253	0.493146	2.29676	NM_080701.3	TREX2	hsa:11219	three prime repair exonuclease 2
RSPH1	0.0347216	0.378696	3.55322	NM_080860.3	RSPH1	hsa:89765	radial spoke head 1 homolog (Chlamydomonas)
CYBB	0.229977	0.483738	1.76903	NM_000397.3	CYBB	hsa:1536	cytochrome b-245, beta polypeptide
AKR7A3	0.245802	0.553195	1.88893	NM_012067.2	AKR7A3	hsa:22977	aldo-keto reductase family 7, member A3 (aflatoxin aldehyde reductase)
NGFR	0.203254	0.452411	1.82161	NM_002507.3	NGFR	hsa:4804	nerve growth factor receptor
MMP1	0.289938	0.489396	1.51151	NM_002421.3	MMP1	hsa:4312	matrix metallopeptidase 1 (interstitial collagenase)

## Sheet: FC_A2780_siRNA-MIXvsNC<=0.67
GeneID	A2780-siNC	A2780-02776-siRNA-MIX	FC_A2780-siRNA_MIXvsNC	AccID	Symbol	KeggID	Description
ND4L	3056.02	1837.42	0.601259	YP_003024034.1	ND4L	hsa:4539	NADH dehydrogenase, subunit 4L (complex I)
MYL9	590.265	372.399	0.630964	NM_181526.2	MYL9	hsa:10398	myosin, light chain 9, regulatory
ALDH1A1	311.828	198.124	0.63548	NM_000689.4	ALDH1A1	hsa:216	aldehyde dehydrogenase 1 family, member A1
ACTA2	284.634	138.025	0.485102	NM_001613.2	ACTA2	hsa:59	actin, alpha 2, smooth muscle, aorta
FADS2	99.1708	59.093	0.596278	NM_004265.3	FADS2	hsa:9415	fatty acid desaturase 2
MAGED1	81.3134	52.7543	0.649209	NM_006986.3	MAGED1	hsa:9500	melanoma antigen family D, 1
ME1	65.4689	43.6385	0.667063	NM_002395.5	ME1	hsa:4199	malic enzyme 1, NADP(+)-dependent, cytosolic
SH3BGR	62.1964	35.8123	0.576475	NM_007341.2	SH3BGR	hsa:6450	SH3 domain binding glutamate-rich protein
NIPSNAP1	55.667	36.7272	0.660376	NM_003634.3	NIPSNAP1	hsa:8508	nipsnap homolog 1 (C. elegans)
SEPP1	52.3698	30.9947	0.592621	NM_005410.2	SEPP1	hsa:6414	selenoprotein P, plasma, 1
FOS	54.0005	26.7792	0.496839	NM_005252.3	FOS	hsa:2353	FBJ murine osteosarcoma viral oncogene homolog
EGR1	51.0136	25.5078	0.500999	NM_001964.2	EGR1	hsa:1958	early growth response 1
MSMO1	47.407	31.1026	0.6568	NM_006745.4	MSMO1	hsa:6307	methylsterol monooxygenase 1
APOBEC3C	41.5895	27.2518	0.656083	NM_014508.2	APOBEC3C	hsa:27350	apolipoprotein B mRNA editing enzyme, catalytic polypeptide-like 3C
TIMP2	39.7623	23.0499	0.580747	NM_003255.4	TIMP2	hsa:7077	TIMP metallopeptidase inhibitor 2
CLU	35.0983	21.0397	0.600588	NR_038335.1	CLU	hsa:1191	clusterin
WRB-SH3BGR	33.1364	20.8703	0.630945
APOE	32.2718	20.5782	0.638772	NM_001302691.1	APOE	hsa:348	apolipoprotein E
TUBB4A	34.2038	16.7638	0.491603	NM_006087.3	TUBB4A	hsa:10382	tubulin, beta 4A class IVa
GBP1	31.8098	20.9766	0.660505	NM_002053.2	GBP1	hsa:2633	guanylate binding protein 1, interferon-inducible
SLC17A5	28.8674	19.1184	0.663448	NM_012434.4	SLC17A5	hsa:26503	solute carrier family 17 (acidic sugar transporter), member 5
PALLD	26.6398	16.5458	0.62251	NM_016081.3	PALLD	hsa:23022	palladin, cytoskeletal associated protein
ACSS2	24.1735	15.9858	0.66269	NM_139274.1	ACSS2	hsa:55902	acyl-CoA synthetase short-chain family member 2
LSS	24.9956	13.8336	0.555219	NM_002340.5	LSS	hsa:4047	lanosterol synthase (2,3-oxidosqualene-lanosterol cyclase)
GBP2	24.2793	12.2604	0.507003	NM_004120.4	GBP2	hsa:2634	guanylate binding protein 2, interferon-inducible
FAM171B	31.4076	17.4212	0.556094	NM_177454.3	FAM171B	hsa:165215	family with sequence similarity 171, member B
OLFM3	23.2168	15.0823	0.65113	NR_110210.1	OLFM3	hsa:118427	olfactomedin 3
SREBF2	22.4489	15.0018	0.669735	NR_103834.1	SREBF2	hsa:6721	sterol regulatory element binding transcription factor 2
MSRB3	21.6123	14.27	0.661839	NM_198080.3	MSRB3	hsa:253827	methionine sulfoxide reductase B3
GLT8D2	21.7457	13.2361	0.610469	NM_031302.3	GLT8D2	hsa:83468	glycosyltransferase 8 domain containing 2
HSPB1	19.5397	8.53831	0.439839	NM_001540.3	HSPB1	hsa:3315	heat shock 27kDa protein 1
NREP	20.128	12.3565	0.615803	NM_004772.2	NREP	hsa:9315	neuronal regeneration related protein
SEC22B	18.0018	11.6689	0.650151	NM_004892.5	SEC22B	hsa:9554	SEC22 vesicle trafficking protein homolog B (S. cerevisiae) (gene/pseudogene)
CAP2	17.8261	10.3916	0.585268	NM_006366.2	CAP2	hsa:10486	CAP, adenylate cyclase-associated protein, 2 (yeast)
COL3A1	15.8995	10.5404	0.665049	NM_000090.3	COL3A1	hsa:1281	collagen, type III, alpha 1
NDNF	15.4784	10.1317	0.65679	NM_024574.3	NDNF	hsa:79625	neuron-derived neurotrophic factor
RAB5B	15.9309	10.1957	0.64224	NM_002868.3	RAB5B	hsa:5869	RAB5B, member RAS oncogene family
ELOVL6	14.7697	9.53344	0.647857	NM_024090.2	ELOVL6	hsa:79071	ELOVL fatty acid elongase 6
TTC3	15.5817	9.62625	0.620229	NM_003316.3	TTC3	hsa:7267	tetratricopeptide repeat domain 3
PTGR2	14.241	8.64882	0.610059	NM_152444.2	PTGR2	hsa:145482	prostaglandin reductase 2
CCDC80	13.7301	8.58668	0.628098	NM_199512.2	CCDC80	hsa:151887	coiled-coil domain containing 80
TM7SF2	12.1881	6.3784	0.527207	NR_102367.1	TM7SF2	hsa:7108	transmembrane 7 superfamily member 2
C1orf54	11.8514	7.24139	0.614271	NM_024579.3	C1orf54	hsa:79630	chromosome 1 open reading frame 54
RAB26	12.6927	6.68719	0.530553	NM_014353.4	RAB26	hsa:25837	RAB26, member RAS oncogene family
FOSB	12.7023	7.06832	0.559926	NM_006732.2	FOSB	hsa:2354	FBJ murine osteosarcoma viral oncogene homolog B
C6orf89	11.8978	7.77538	0.656402	NM_152734.3	C6orf89	hsa:221477	chromosome 6 open reading frame 89
PLA2G3	11.3888	6.38285	0.564274	NM_015715.4	PLA2G3	hsa:50487	phospholipase A2, group III
2021-09-06	11.6976	7.30112	0.627343	NM_145802.3	2021-09-06	hsa:23157	septin 6
CYP4F11	10.8956	7.13236	0.657749	NM_021187.3	CYP4F11	hsa:57834	cytochrome P450, family 4, subfamily F, polypeptide 11
CA14	10.3688	6.5237	0.632708	NM_012113	CA14	hsa:23632	carbonic anhydrase XIV
GPER1	10.8629	7.00452	0.64805	NM_001505.2	GPER1	hsa:2852	G protein-coupled estrogen receptor 1
TJP3	10.2865	6.34157	0.620186	NM_014428.1	TJP3	hsa:27134	tight junction protein 3
CNN1	12.2568	4.17626	0.346064	NM_001308342.1	CNN1	hsa:1264	calponin 1, basic, smooth muscle
NOMO2	11.6045	7.47611	0.64728	NM_173614.2	NOMO2	hsa:283820	NODAL modulator 2
ATP2B4	11.1995	6.19245	0.556878	NM_001684.4	ATP2B4	hsa:493	ATPase, Ca++ transporting, plasma membrane 4
C11orf74	10.0535	5.75422	0.576572	NR_077243.1	C11orf74	hsa:119710	chromosome 11 open reading frame 74
PBXIP1	9.27463	5.86543	0.636338	NM_020524.2	PBXIP1	hsa:57326	pre-B-cell leukemia homeobox interacting protein 1
ANO10	8.97154	5.93193	0.664929	NM_018075.3	ANO10	hsa:55129	anoctamin 10
NFIX	9.72124	6.27588	0.649192	NM_002501.3	NFIX	hsa:4784	nuclear factor I/X (CCAAT-binding transcription factor)
BDH2	9.20031	6.07368	0.663815	NM_020139.3	BDH2	hsa:56898	3-hydroxybutyrate dehydrogenase, type 2
FCGRT	8.41958	5.35365	0.640131	NM_004107.4	FCGRT	hsa:2217	Fc fragment of IgG, receptor, transporter, alpha
CD99L2	8.1803	4.83385	0.595853	NM_134446.3	CD99L2	hsa:83692	CD99 molecule-like 2
IFI44L	8.45641	5.41995	0.645124	NM_006820	IFI44L	hsa:10964	interferon-induced protein 44-like
PCSK1N	6.99918	4.09866	0.591429	NM_013271.4	PCSK1N	hsa:27344	proprotein convertase subtilisin/kexin type 1 inhibitor
LOC113230	7.67513	4.47737	0.58872	NR_024282.1	LOC113230	hsa:113230	uncharacterized protein LOC113230
CASK	8.20562	5.41518	0.66403	NM_003688.3	CASK	hsa:8573	calcium/calmodulin-dependent serine protein kinase (MAGUK family)
SLC38A4	8.17767	4.70039	0.579921	NM_018018.4	SLC38A4	hsa:55089	solute carrier family 38, member 4
EGF	8.39727	4.316	0.519696	NM_001963.4	EGF	hsa:1950	epidermal growth factor
BCAM	7.5831	3.76552	0.50312	NM_005581.4	BCAM	hsa:4059	basal cell adhesion molecule (Lutheran blood group)
ANG	7.76065	4.17832	0.54427	NM_001145.4	ANG	hsa:283	angiogenin, ribonuclease, RNase A family, 5
MANSC1	7.67813	4.26382	0.561037	NM_018050.2	MANSC1	hsa:54682	MANSC domain containing 1
UBA7	7.3736	4.57682	0.625778	NM_003335.2	UBA7	hsa:7318	ubiquitin-like modifier activating enzyme 7
SLC16A13	7.52732	4.55853	0.610769	NM_201566.2	SLC16A13	hsa:201232	solute carrier family 16, member 13
KAT2B	7.44161	4.71486	0.638439	NM_003884.4	KAT2B	hsa:8850	K(lysine) acetyltransferase 2B
ING4	7.13199	4.37899	0.619331	NM_198287.1	ING4	hsa:51147	inhibitor of growth family, member 4
DSG2	8.0695	4.71817	0.589776	NM_001943.3	DSG2	hsa:1829	desmoglein 2
FSTL1	7.70639	4.04943	0.531542	NM_007085.4	FSTL1	hsa:11167	follistatin-like 1
SERPINF1	7.51419	3.53252	0.477073	NM_002615.5	SERPINF1	hsa:5176	serpin peptidase inhibitor, clade F (alpha-2 antiplasmin, pigment epithelium derived factor), member 1
RTN4RL2	6.55316	4.04235	0.622614	NM_178570.2	RTN4RL2	hsa:349667	reticulon 4 receptor-like 2
GCNT2	6.84414	4.38805	0.646308	NM_145655.3	GCNT2	hsa:2651	glucosaminyl (N-acetyl) transferase 2, I-branching enzyme (I blood group)
RND2	6.48154	3.93146	0.612541	NM_005440.4	RND2	hsa:8153	Rho family GTPase 2
NOTCH3	6.95164	4.6009	0.666639	NM_000435.2	NOTCH3	hsa:4854	notch 3
SLC5A3	7.15111	4.44618	0.626964	NM_006933.6	SLC5A3	hsa:6526	solute carrier family 5 (sodium/myo-inositol cotransporter), member 3
TMEM56	7.11675	4.32341	0.612937	NM_152487.2	TMEM56	hsa:148534	transmembrane protein 56
HSPB3	6.20649	3.65102	0.594788	NM_006308.2	HSPB3	hsa:8988	heat shock 27kDa protein 3
BTN3A2	5.97271	3.83521	0.648016	NM_007047.4	BTN3A2	hsa:11118	butyrophilin, subfamily 3, member A2
ADD3	6.4663	4.16368	0.649328	NM_019903.3	ADD3	hsa:120	adducin 3 (gamma)
SLC16A2	6.52274	4.11004	0.635696	NM_006517.4	SLC16A2	hsa:6567	solute carrier family 16, member 2 (thyroid hormone transporter)
ADCY9	6.68923	4.21503	0.635569	NM_001116.3	ADCY9	hsa:115	adenylate cyclase 9
SYCE2	5.92526	3.67896	0.627185	NM_001105578.1	SYCE2	hsa:256126	synaptonemal complex central element protein 2
MMAB	5.69834	3.69786	0.654991	NR_038118.1	MMAB	hsa:326625	methylmalonic aciduria (cobalamin deficiency) cblB type
SLC6A9	6.6349	3.94798	0.601046	NR_048548.1	SLC6A9	hsa:6536	solute carrier family 6 (neurotransmitter transporter, glycine), member 9
ANXA9	6.96869	3.35067	0.488162	NM_003568.2	ANXA9	hsa:8416	annexin A9
PACSIN1	6.18379	4.09521	0.667624	NM_020804.4	PACSIN1	hsa:29993	protein kinase C and casein kinase substrate in neurons 1
CFAP126	6.46807	3.65569	0.57181	NM_001013625.3	CFAP126	hsa:257177	cilia and flagella associated protein 126
ACADSB	6.58571	3.43774	0.52915	NM_001609.3	ACADSB	hsa:36	acyl-CoA dehydrogenase, short/branched chain
SLC41A2	6.39722	4.22325	0.665399	NM_032148.3	SLC41A2	hsa:84102	solute carrier family 41 (magnesium transporter), member 2
TMEM19	6.14921	3.95197	0.648397	NM_018279.3	TMEM19	hsa:55266	transmembrane protein 19
EFEMP2	5.09004	3.29201	0.653561	NR_037718.1	EFEMP2	hsa:30008	EGF containing fibulin-like extracellular matrix protein 2
PRSS16	5.80572	3.61834	0.629616	NM_005865.3	PRSS16	hsa:10279	protease, serine, 16 (thymus)
TMEM221	5.68553	3.04639	0.543837	NM_001190844.1	TMEM221	hsa:100130519	transmembrane protein 221
GTF2I	7.07605	4.13231	0.589782	NM_033001.3	GTF2I	hsa:2969	general transcription factor IIi
MXD4	5.38408	3.48935	0.654502	NM_006454.2	MXD4	hsa:10608	MAX dimerization protein 4
RBL2	6.61552	4.13253	0.630261	NM_005611.3	RBL2	hsa:5934	retinoblastoma-like 2
LGR4	6.49156	3.73025	0.581085	NM_018490.2	LGR4	hsa:55366	leucine-rich repeat containing G protein-coupled receptor 4
HFE	6.14388	3.40768	0.561779	NM_139011.2	HFE	hsa:3077	hemochromatosis
SMIM14	5.75959	3.69516	0.647684	NM_174921.1	SMIM14	hsa:201895	small integral membrane protein 14
C1orf115	5.16233	3.33189	0.652161	NM_024709.4	C1orf115	hsa:79762	chromosome 1 open reading frame 115
FSD1	5.26896	3.09952	0.595928	NM_024333.2	FSD1	hsa:79187	fibronectin type III and SPRY domain containing 1
PRKAR2B	6.42858	3.33877	0.526726	NM_002736.2	PRKAR2B	hsa:5577	protein kinase, cAMP-dependent, regulatory, type II, beta
SLC39A11	5.50308	3.07746	0.567091	NM_139177.3	SLC39A11	hsa:201266	solute carrier family 39, member 11
LOC728392	5.38755	2.38357	0.452582	NM_001162371.2	LOC728392	hsa:728392	uncharacterized LOC728392
PTH2	4.75966	2.52818	0.540815	NM_178449.3	PTH2	hsa:113091	parathyroid hormone 2
TMEM107	5.2839	2.78783	0.536382	NM_183065.2	TMEM107	hsa:84314	transmembrane protein 107
THRA	6.37066	2.84038	0.454418	NM_199334.3	THRA	hsa:7067	thyroid hormone receptor, alpha
MYO18A	5.10073	3.29527	0.652844	NM_203318.1	MYO18A	hsa:399687	myosin XVIIIA
CNIH2	4.88615	2.68697	0.558941	NR_073078.1	CNIH2	hsa:254263	cornichon family AMPA receptor auxiliary protein 2
D2HGDH	4.72876	2.92173	0.625777	NR_109778.1	D2HGDH	hsa:728294	D-2-hydroxyglutarate dehydrogenase
TTYH3	5.01462	3.16059	0.637504	NM_025250.2	TTYH3	hsa:80727	tweety family member 3
CD82	4.96946	2.35942	0.485144	NM_002231.3	CD82	hsa:3732	CD82 molecule
ACTN3	4.64833	2.65643	0.580504	NR_047663.2	ACTN3	hsa:89	actinin, alpha 3 (gene/pseudogene)
EPB41	4.93683	3.1141	0.638119	NM_203343.2	EPB41	hsa:2035	erythrocyte membrane protein band 4.1
LOC107983970	5.16957	2.62245	0.516636
GK	4.53254	2.73699	0.612405	NM_203391.3	GK	hsa:2710	glycerol kinase
CCDC103	4.59177	2.97381	0.65515	NM_213607.2	CCDC103	hsa:388389	coiled-coil domain containing 103
SPA17	4.30991	2.80943	0.659749	NM_017425.3	SPA17	hsa:53340	sperm autoantigenic protein 17
MTHFSD	4.83379	2.8761	0.603208	NR_027489.1	MTHFSD	hsa:64779	methenyltetrahydrofolate synthetase domain containing
RAB3A	4.66417	2.73164	0.594362	NM_002866.4	RAB3A	hsa:5864	RAB3A, member RAS oncogene family
MEGF9	4.72533	2.70332	0.580959	NM_001080497.2	MEGF9	hsa:1955	multiple EGF-like-domains 9
CTF1	4.19396	2.58751	0.625883	NM_001330.3	CTF1	hsa:1489	cardiotrophin 1
ADAM23	4.33532	2.70437	0.632283	NM_003812.3	ADAM23	hsa:8745	ADAM metallopeptidase domain 23
ATP10D	4.43456	2.81102	0.641964	NM_020453.3	ATP10D	hsa:57205	ATPase, class V, type 10D
SLC46A3	3.87419	2.15088	0.566375	NM_181785.3	SLC46A3	hsa:283537	solute carrier family 46, member 3
DLX4	4.34696	2.70918	0.631709	NM_138281.2	DLX4	hsa:1748	distal-less homeobox 4
TLCD2	4.03879	2.45157	0.616502	NM_001164407.1	TLCD2	hsa:727910	TLC domain containing 2
FAM63A	4.59378	2.32783	0.517244	NM_018379.4	FAM63A	hsa:55793	family with sequence similarity 63, member A
CDK19	4.21047	2.76964	0.665738	NM_015076.4	CDK19	hsa:23097	cyclin-dependent kinase 19
IDUA	3.53038	2.02966	0.58662	NR_110313.1	IDUA	hsa:3425	iduronidase, alpha-L-
TMEM91	3.58597	2.29221	0.649005	NM_001098825.1	TMEM91	hsa:641649	transmembrane protein 91
PC	4.27921	2.39212	0.56908	NM_022172.2	PC	hsa:5091	pyruvate carboxylase
KCNAB2	4.01418	2.23989	0.568738	NM_172130.2	KCNAB2	hsa:8514	potassium voltage-gated channel, shaker-related subfamily, beta member 2
CYB5D2	3.70946	2.18144	0.598887	NM_144611.3	CYB5D2	hsa:124936	cytochrome b5 domain containing 2
C2CD4C	3.83038	2.0554	0.548394	NM_001136263.1	C2CD4C	hsa:126567	C2 calcium-dependent domain containing 4C
LDHD	3.83413	1.86685	0.499946	NM_194436.2	LDHD	hsa:197257	lactate dehydrogenase D
KLHL13	4.15134	2.39359	0.586541	NM_033495.3	KLHL13	hsa:90293	kelch-like family member 13
IQSEC2	3.80315	2.32047	0.620132	NM_015075.1	IQSEC2	hsa:23096	IQ motif and Sec7 domain 2
CCR10	4.07114	2.17659	0.545796	NM_016602.2	CCR10	hsa:2826	chemokine (C-C motif) receptor 10
NICN1	3.5081	2.13363	0.619061	NM_032316.3	NICN1	hsa:84276	nicolin 1
BTN3A1	3.82667	2.19664	0.584882	NM_194441.2	BTN3A1	hsa:11119	butyrophilin, subfamily 3, member A1
TMEM184C	4.16194	2.65872	0.647292	NM_018241.2	TMEM184C	hsa:55751	transmembrane protein 184C
BVES	3.88867	2.52918	0.659161	NM_147147.3	BVES	hsa:11149	blood vessel epicardial substance
CDA	3.56873	1.85347	0.532465	NM_001785.2	CDA	hsa:978	cytidine deaminase
COL4A5	3.68299	2.18156	0.603108	NM_033381.1	COL4A5	hsa:1287	collagen, type IV, alpha 5
PCYT1B	3.65969	1.92395	0.538328	NM_004845.4	PCYT1B	hsa:9468	phosphate cytidylyltransferase 1, choline, beta
NCAM1	3.61551	2.25587	0.634063	NM_181351.4	NCAM1	hsa:4684	neural cell adhesion molecule 1
TNFSF10	3.38131	1.90138	0.574891	NR_033994.1	TNFSF10	hsa:8743	tumor necrosis factor (ligand) superfamily, member 10
PTGDS	3.42427	1.90547	0.569046	NM_000954.5	PTGDS	hsa:5730	prostaglandin D2 synthase 21kDa (brain)
SMPDL3B	2.95727	1.79025	0.618281	NM_014474	SMPDL3B	hsa:27293	sphingomyelin phosphodiesterase, acid-like 3B
EPB41L1	3.25507	1.96351	0.615041	NM_177996.2	EPB41L1	hsa:2036	erythrocyte membrane protein band 4.1-like 1
SERPING1	3.3337	1.69205	0.521901	NM_001032295.1	SERPING1	hsa:710	serpin peptidase inhibitor, clade G (C1 inhibitor), member 1
LRP1	3.65999	1.68871	0.475722	NM_002332.2	LRP1	hsa:4035	low density lipoprotein receptor-related protein 1
RGP1	3.84607	2.29789	0.607664	NM_001080496.2	RGP1	hsa:9827	RGP1 retrograde golgi transport homolog (S. cerevisiae)
FAM117A	3.31544	2.13584	0.654628	NM_030802.3	FAM117A	hsa:81558	family with sequence similarity 117, member A
OSMR	3.46909	2.23469	0.654142	NM_003999.2	OSMR	hsa:9180	oncostatin M receptor
ITGA6	3.41607	1.90658	0.57069	NM_001079818.1	ITGA6	hsa:3655	integrin, alpha 6
PCDHGC3	4.01504	2.06343	0.525738	NM_032403.2	PCDHGC3	hsa:5098	protocadherin gamma subfamily C, 3
CORO2A	3.42104	1.54193	0.46632	NM_052820.3	CORO2A	hsa:7464	coronin, actin binding protein, 2A
RSG1	3.40561	2.03324	0.608521	NM_030907.3	RSG1	hsa:79363	REM2 and RAB-like small GTPase 1
SLC22A17	3.01782	1.82289	0.616742	NR_110290.1	SLC22A17	hsa:51310	solute carrier family 22, member 17
MFSD6	3.13516	1.9253	0.626029	NM_017694.3	MFSD6	hsa:54842	major facilitator superfamily domain containing 6
CPE	2.92511	1.78214	0.62217	NM_001873.2	CPE	hsa:1363	carboxypeptidase E
FRRS1	3.71931	2.11247	0.579286	NM_001013660.2	FRRS1	hsa:391059	ferric-chelate reductase 1
TBC1D14	3.64735	2.19839	0.613336	NM_020773.2	TBC1D14	hsa:57533	TBC1 domain family, member 14
DIP2C	3.03749	1.97272	0.660631	NM_014974.2	DIP2C	hsa:22982	DIP2 disco-interacting protein 2 homolog C (Drosophila)
DKKL1	3.2091	1.25002	0.407971	NM_014419.3	DKKL1	hsa:27120	dickkopf-like 1
BTN3A3	2.91097	1.70084	0.598091	NM_197974.2	BTN3A3	hsa:10384	butyrophilin, subfamily 3, member A3
CLSTN3	2.91085	1.86921	0.654038	NM_014718.3	CLSTN3	hsa:9746	calsyntenin 3
AASDH	2.91998	1.86207	0.649697	NM_181806.3	AASDH	hsa:132949	aminoadipate-semialdehyde dehydrogenase
CXCL11	2.84432	1.83049	0.655665	NM_005409.4	CXCL11	hsa:6373	chemokine (C-X-C motif) ligand 11
AMY2B	2.65755	1.41474	0.549307	NM_020978.4	AMY2B	hsa:280	amylase, alpha 2B (pancreatic)
LOC100287896	3.01042	1.46969	0.504656	NM_198519.1	LOC100287896	hsa:100287896	uncharacterized LOC100287896
JAK3	2.63903	1.63909	0.634928	NM_000215.3	JAK3	hsa:3718	Janus kinase 3
LRRC17	3.07424	1.4159	0.477562	NM_005824.2	LRRC17	hsa:10234	leucine rich repeat containing 17
GLS2	2.77365	1.76276	0.64822	NM_138566.1	GLS2	hsa:27165	glutaminase 2 (liver, mitochondrial)
RGMA	3.53887	1.27059	0.376653	NM_020211.2	RGMA	hsa:56963	repulsive guidance molecule family member a
HOXC4	3.05749	1.61032	0.541669	NM_153633.2	HOXC4	hsa:3221	homeobox C4
FAM229B	2.63968	1.6799	0.649675	NM_001033564	FAM229B	hsa:619208	family with sequence similarity 229, member B
NAT1	2.91962	1.71662	0.601604	NM_001291962.1	NAT1	hsa:9	N-acetyltransferase 1 (arylamine N-acetyltransferase)
ABCC6	2.84857	1.79297	0.641995	NM_001171.5	ABCC6	hsa:368	ATP-binding cassette, sub-family C (CFTR/MRP), member 6
ADGRB2	2.86574	1.38572	0.50096	NM_001703.2	ADGRB2	hsa:576	brain-specific angiogenesis inhibitor 2
CCNG2	2.9207	1.80898	0.631966	NM_004354.2	CCNG2	hsa:901	cyclin G2
SORT1	2.81298	1.76834	0.641384	NM_002959.5	SORT1	hsa:6272	sortilin 1
ACBD7	3.0793	1.49215	0.500786	NM_001039844.2	ACBD7	hsa:414149	acyl-CoA binding domain containing 7
CCDC69	2.46872	1.45666	0.606006	NM_015621.2	CCDC69	hsa:26112	coiled-coil domain containing 69
ZCCHC12	3.02305	1.28768	0.444334	NM_173798	ZCCHC12	hsa:170261	zinc finger, CCHC domain containing 12
LOC107987142	2.83645	1.61901	0.585403
TGFBR3	2.7307	1.73252	0.647372	NR_036634.1	TGFBR3	hsa:7049	transforming growth factor, beta receptor III
GATSL3	2.26525	1.43087	0.647232	NM_001037666.2	GATSL3	hsa:652968	GATS protein-like 3
ALDH6A1	2.88698	1.21227	0.439332	NM_005589.3	ALDH6A1	hsa:4329	aldehyde dehydrogenase 6 family, member A1
ZSCAN30	2.63912	1.49527	0.582402	NM_001288711.1	ZSCAN30	hsa:100101467	zinc finger and SCAN domain containing 30
CORO6	2.40339	1.47519	0.629221	NM_032854.3	CORO6	hsa:84940	coronin 6
C10orf10	2.21746	1.20174	0.56171	NM_007021.3	C10orf10	hsa:11067	chromosome 10 open reading frame 10
TESC	2.23046	1.20878	0.5616	NR_031766.2	TESC	hsa:54997	tescalcin
AASS	2.54689	1.35723	0.550545	NM_005763.3	AASS	hsa:10157	aminoadipate-semialdehyde synthase
RTKN2	2.48726	1.61939	0.664562	NM_145307.3	RTKN2	hsa:219790	rhotekin 2
AZU1	2.54209	0.842726	0.35681	NM_001700.3	AZU1	hsa:566	azurocidin 1
H6PD	2.45039	1.52192	0.635952	NM_004285.3	H6PD	hsa:9563	hexose-6-phosphate dehydrogenase (glucose 1-dehydrogenase)
TBC1D8B	2.64208	1.42185	0.554999	NM_198881.1	TBC1D8B	hsa:54885	TBC1 domain family, member 8B (with GRAM domain)
CACFD1	2.2172	1.09919	0.517517	NM_017586.3	CACFD1	hsa:11094	calcium channel flower domain containing 1
SLX4	2.56961	1.66291	0.660361	NM_032444.2	SLX4	hsa:84464	SLX4 structure-specific endonuclease subunit
C21orf58	2.58891	1.50476	0.596805	NM_199071.2	C21orf58	hsa:54058	chromosome 21 open reading frame 58
TRIM74	2.25186	1.41727	0.645135	NM_198853.1	TRIM74	hsa:378108	tripartite motif containing 74
ARX	2.10624	1.34496	0.654945	NM_139058.2	ARX	hsa:170302	aristaless related homeobox
EME2	3.00236	1.86112	0.632138	NM_001257370.1	EME2	hsa:197342	essential meiotic structure-specific endonuclease subunit 2
LOC107987231	3.1836	1.52626	0.495267
CLGN	2.46324	1.06914	0.45612	NM_004362.2	CLGN	hsa:1047	calmegin
MEX3B	2.19425	1.42452	0.664495	NM_032246.4	MEX3B	hsa:84206	mex-3 RNA binding family member B
ZFYVE16	2.73019	1.58478	0.595289	NM_014733.4	ZFYVE16	hsa:9765	zinc finger, FYVE domain containing 16
GPRC5B	2.28393	1.4868	0.665624	NM_016235	GPRC5B	hsa:51704	G protein-coupled receptor, class C, group 5, member B
SLC29A4	2.37495	1.22459	0.535198	NM_153247.2	SLC29A4	hsa:222962	solute carrier family 29 (equilibrative nucleoside transporter), member 4
CLDN8	2.77644	0.648891	0.260354	NM_199328.2	CLDN8	hsa:9073	claudin 8
KREMEN1	2.24616	1.361	0.622721	NM_153379.2	KREMEN1	hsa:83999	kringle containing transmembrane protein 1
PIANP	2.12907	1.35148	0.651162	NM_153685.3	PIANP	hsa:196500	PILR alpha associated neural protein
GPR160	2.16645	1.32521	0.628828	NM_014373.2	GPR160	hsa:26996	G protein-coupled receptor 160
DOK7	1.86929	1.13131	0.625256	NM_173660.4	DOK7	hsa:285489	docking protein 7
B3GNT4	1.71567	0.718164	0.450613	NM_030765.2	B3GNT4	hsa:79369	UDP-GlcNAc:betaGal beta-1,3-N-acetylglucosaminyltransferase 4
PSPN	2.53003	1.64251	0.662543	NM_004158.2	PSPN	hsa:5623	persephin
ZBTB26	2.50838	1.38799	0.570465	NM_020924	ZBTB26	hsa:57684	zinc finger and BTB domain containing 26
NBPF3	2.17404	1.4114	0.664631	NR_046176.2	NBPF3	hsa:84224	neuroblastoma breakpoint family, member 3
ST3GAL5	2.2698	1.26855	0.577495	NM_003896.3	ST3GAL5	hsa:8869	ST3 beta-galactoside alpha-2,3-sialyltransferase 5
TMEM249	2.39249	0.774591	0.35089	NR_047684.2	TMEM249	hsa:340393	transmembrane protein 249
ELOVL7	2.10096	1.32332	0.646684	NM_024930.2	ELOVL7	hsa:79993	ELOVL fatty acid elongase 7
SPINK1	1.87212	1.14141	0.629479	NM_003122.4	SPINK1	hsa:6690	serine peptidase inhibitor, Kazal type 1
SCARA3	1.83942	1.16979	0.654726	NM_182826.1	SCARA3	hsa:51435	scavenger receptor class A, member 3
GDPGP1	2.09416	1.05255	0.525279	NM_001013657.2	GDPGP1	hsa:390637	GDP-D-glucose phosphorylase 1
REEP1	2.02079	1.11126	0.571137	NM_022912.2	REEP1	hsa:65055	receptor accessory protein 1
PXYLP1	1.90309	1.20391	0.65095	NM_152282.4	PXYLP1	hsa:92370	2-phosphoxylose phosphatase 1
KRTCAP3	2.07749	0.809228	0.417559	NM_173853.3	KRTCAP3	hsa:200634	keratinocyte associated protein 3
RIMKLA	2.04511	1.31767	0.660882	NM_173642.3	RIMKLA	hsa:284716	ribosomal modification protein rimK-like family member A
LYPD3	1.97909	1.22437	0.636996	NM_014400.2	LYPD3	hsa:27076	LY6/PLAUR domain containing 3
RDM1	1.77763	0.796766	0.477605	NR_027996.1	RDM1	hsa:201299	RAD52 motif containing 1
RNASEL	2.05877	1.32611	0.660612	NM_021133.3	RNASEL	hsa:6041	ribonuclease L (2',5'-oligoisoadenylate synthetase-dependent)
PTPRU	2.02246	1.26598	0.643581	NM_133178.3	PTPRU	hsa:10076	protein tyrosine phosphatase, receptor type, U
CCDC121	2.13631	1.31532	0.632882	NM_024584.4	CCDC121	hsa:79635	coiled-coil domain containing 121
SLC35E2	2.04319	1.17998	0.597229	NM_182838.2	SLC35E2	hsa:9906	solute carrier family 35, member E2
RASSF4	1.86598	0.987762	0.553291	NM_178145.1	RASSF4	hsa:83937	Ras association (RalGDS/AF-6) domain family member 4
LOC107984638	2.45103	1.27298	0.538205
NEURL1B	1.87818	1.1561	0.634977	NR_015355.3	NEURL1B	hsa:54492	neuralized E3 ubiquitin protein ligase 1B
SAMD9L	1.89448	1.10286	0.603095	NM_152703	SAMD9L	hsa:219285	sterile alpha motif domain containing 9-like
PIGN	2.16589	1.09489	0.527337	NM_176787.4	PIGN	hsa:23556	phosphatidylinositol glycan anchor biosynthesis, class N
C7orf31	1.89673	1.186	0.644053	NM_138811.3	C7orf31	hsa:136895	chromosome 7 open reading frame 31
L3MBTL1	1.74062	1.12619	0.666182	NM_032107.4	L3MBTL1	hsa:26013	l(3)mbt-like 1 (Drosophila)
VASH1	2.15038	1.11683	0.540722	NM_014909.4	VASH1	hsa:22846	vasohibin 1
CCDC183	1.76502	1.12707	0.657942	NM_032874.2	CCDC183	hsa:84960	coiled-coil domain containing 183
TTC9	1.79878	1.00836	0.583725	NM_015351.1	TTC9	hsa:23508	tetratricopeptide repeat domain 9
PPP1R3E	1.9441	1.04985	0.562523	NR_026862.1	PPP1R3E	hsa:90673	protein phosphatase 1, regulatory subunit 3E
OSBPL5	1.89977	0.913583	0.506851	NM_145638.2	OSBPL5	hsa:114879	oxysterol binding protein-like 5
TMEM229B	2.02501	0.871589	0.457216	NM_182526.2	TMEM229B	hsa:161145	transmembrane protein 229B
TENM2	1.88461	1.15812	0.633938	NM_001122679.1	TENM2	hsa:57451	teneurin transmembrane protein 2
FBLN5	1.84783	1.03967	0.585098	NM_006329.3	FBLN5	hsa:10516	fibulin 5
SPTBN4	1.60508	0.986498	0.637213	NM_025213.2	SPTBN4	hsa:57731	spectrin, beta, non-erythrocytic 4
CCNJL	1.70575	1.00952	0.614437	NR_131769.1	CCNJL	hsa:79616	cyclin J-like
ATP2A3	1.80922	0.886855	0.516889	NM_174958.2	ATP2A3	hsa:489	ATPase, Ca++ transporting, ubiquitous
SYCE1L	1.98155	0.793911	0.429445	NM_001129979.1	SYCE1L	hsa:100130958	synaptonemal complex central element protein 1-like
LYRM9	1.42678	0.889221	0.647913	NM_001076680.1	LYRM9	hsa:201229	LYR motif containing 9
CYP27B1	1.61713	0.870986	0.56547	NM_000785.3	CYP27B1	hsa:1594	cytochrome P450, family 27, subfamily B, polypeptide 1
TUB	2.12075	0.964767	0.479462	NM_177972.2	TUB	hsa:7275	tubby bipartite transcription factor
KBTBD7	1.99139	1.11182	0.579435	NM_032138.4	KBTBD7	hsa:84078	kelch repeat and BTB (POZ) domain containing 7
TMEM2	1.81161	1.10297	0.629297	NM_013390.2	TMEM2	hsa:23670	transmembrane protein 2
TMEM130	1.76576	0.9339	0.554143	NM_152913.2	TMEM130	hsa:222865	transmembrane protein 130
LOC101060254	1.78841	1.14882	0.661309	XP_011508573.1	LOC101060254	hsa:101060254	myomegalin-like
FBXL8	1.64575	1.01601	0.639275	NM_018378.2	FBXL8	hsa:55336	F-box and leucine-rich repeat protein 8
PRKCG	1.80867	0.882179	0.514588	NM_002739.3	PRKCG	hsa:5582	protein kinase C, gamma
SBK1	1.80786	0.83119	0.488081	NM_001024401.2	SBK1	hsa:388228	SH3 domain binding kinase 1
TTLL1	1.29619	0.659454	0.543949	NR_027779.1	TTLL1	hsa:25809	tubulin tyrosine ligase-like family, member 1
FAM86B2	1.58379	0.956232	0.627293	NM_001137610.1	FAM86B2	hsa:653333	family with sequence similarity 86, member B2
CCDC136	1.73875	1.04309	0.621666	NM_022742.4	CCDC136	hsa:64753	coiled-coil domain containing 136
TC2N	1.55935	0.962954	0.640585	NM_152332.5	TC2N	hsa:123036	tandem C2 domains, nuclear
ZNF879	1.79156	1.00866	0.58611	NM_001136116.1	ZNF879	hsa:345462	zinc finger protein 879
C17orf100	1.62324	0.991823	0.633589	NM_001105520.1	C17orf100	hsa:388327	chromosome 17 open reading frame 100
NR1H3	1.5685	0.881393	0.58819	NM_005693.3	NR1H3	hsa:10062	nuclear receptor subfamily 1, group H, member 3
JPH2	1.68101	1.08323	0.664362	NM_175913.3	JPH2	hsa:57158	junctophilin 2
ZNF514	1.70861	1.10412	0.665774	NM_032788.1	ZNF514	hsa:84874	zinc finger protein 514
TRAM1L1	1.59219	1.03048	0.668055	NM_152402.2	TRAM1L1	hsa:133022	translocation associated membrane protein 1-like 1
BBS9	1.87822	0.825777	0.467985	NM_198428.2	BBS9	hsa:27241	Bardet-Biedl syndrome 9
GNG3	1.72294	1.05753	0.634979	NM_012202.4	GNG3	hsa:2785	guanine nucleotide binding protein (G protein), gamma 3
SEMA4D	1.65777	1.06762	0.664263	NM_182635.1	SEMA4D	hsa:10507	sema domain, immunoglobulin domain (Ig), transmembrane domain (TM) and short cytoplasmic domain, (semaphorin) 4D
CFHR1	1.45472	0.417529	0.332876	NM_002113.2	CFHR1	hsa:3078	complement factor H-related 1
PRSS35	1.56114	0.919566	0.613774	NM_153362.2	PRSS35	hsa:167681	protease, serine, 35
LMOD1	1.96505	0.487536	0.284514	NM_012134.2	LMOD1	hsa:25802	leiomodin 1 (smooth muscle)
PRTN3	1.38887	0.61828	0.482434	NM_002777.3	PRTN3	hsa:5657	proteinase 3
TMEM150C	1.81461	1.02439	0.587271	NM_001080506.1	TMEM150C	hsa:441027	transmembrane protein 150C
MAGIX	1.43125	0.880993	0.64065	NM_024859.3	MAGIX	hsa:79917	MAGI family member, X-linked
PNPLA3	1.75242	1.04804	0.619754	NM_025225.2	PNPLA3	hsa:80339	patatin-like phospholipase domain containing 3
TRIM34	1.54292	0.801335	0.548619	NM_130390.2	TRIM34	hsa:53840	tripartite motif containing 34
ADAMTS13	1.48618	0.962329	0.66974	NR_024514.2	ADAMTS13	hsa:11093	ADAM metallopeptidase with thrombospondin type 1 motif, 13
TSPAN5	1.44702	0.8654	0.624037	NM_005723.3	TSPAN5	hsa:10098	tetraspanin 5
ZNF254	1.66697	1.05515	0.653746	NM_203282.3	ZNF254	hsa:9534	zinc finger protein 254
KCNIP2	1.53424	0.896434	0.609722	NM_173342.2	KCNIP2	hsa:30819	Kv channel interacting protein 2
CCNB3	1.50301	0.91708	0.634481	NM_033671.1	CCNB3	hsa:85417	cyclin B3
MCF2L	1.46123	0.94572	0.669804	NM_024979.4	MCF2L	hsa:23263	MCF.2 cell line derived transforming sequence-like
ADHFE1	1.49349	0.938961	0.652004	NM_144650.2	ADHFE1	hsa:137872	alcohol dehydrogenase, iron containing, 1
CGB2	1.38725	0.630426	0.491126	NM_033378.1	CGB2	hsa:114336	chorionic gonadotropin, beta polypeptide 2
ZNF852	1.61306	0.667593	0.448084	NM_001287349.1	ZNF852	hsa:285346	zinc finger protein 852
LRRC26	1.24441	0.517041	0.458968	NM_001013653.2	LRRC26	hsa:389816	leucine rich repeat containing 26
LCN12	1.48003	0.600197	0.443155	NM_178536.3	LCN12	hsa:286256	lipocalin 12
AKR1C2	1.18416	0.665066	0.595774	NM_205845.2	AKR1C2	hsa:1646	aldo-keto reductase family 1, member C2
MAGEE1	1.63673	0.585286	0.394584	NM_020932.2	MAGEE1	hsa:57692	melanoma antigen family E, 1
DLX3	1.37392	0.773028	0.592317	NM_005220.2	DLX3	hsa:1747	distal-less homeobox 3
ADGRG1	1.64849	0.633079	0.419265	NM_201525.3	ADGRG1	hsa:9289	G protein-coupled receptor 56
COL26A1	1.44002	0.807726	0.589425	NM_133457.4	COL26A1	hsa:136227	collagen, type XXVI, alpha 1
C2orf15	1.63988	0.851694	0.546988	NM_144706.2	C2orf15	hsa:150590	chromosome 2 open reading frame 15
BAIAP3	1.43492	0.784727	0.576401	NM_003933.4	BAIAP3	hsa:8938	BAI1-associated protein 3
FMO5	1.57018	0.721399	0.491803	NM_001461.3	FMO5	hsa:2330	flavin containing monooxygenase 5
NEU3	1.59002	0.816414	0.542251	NM_006656.5	NEU3	hsa:10825	sialidase 3 (membrane sialidase)
TP53TG3D	1.54405	0.801926	0.548599	NR_110898.1	TP53TG3D	hsa:729264	TP53 target 3D
SDS	1.17556	0.62661	0.56964	NM_006843.2	SDS	hsa:10993	serine dehydratase
AQP3	1.5579	0.548113	0.390923	NM_004925.4	AQP3	hsa:360	aquaporin 3 (Gill blood group)
MSMP	1.68436	0.798725	0.503669	NM_001044264.2	MSMP	hsa:692094	microseminoprotein, prostate associated
CD80	1.1252	0.713153	0.663689	NM_005191.3	CD80	hsa:941	CD80 molecule
AMBP	1.00412	0.37764	0.432598	NM_001633.3	AMBP	hsa:259	alpha-1-microglobulin/bikunin precursor
NOSTRIN	1.4619	0.740965	0.538423	NM_052946.3	NOSTRIN	hsa:115677	nitric oxide synthase trafficking
HIST1H3E	1.39713	0.669803	0.514185	NM_003532.2	HIST1H3E	hsa:8353	histone cluster 1, H3e
FKBP7	1.28453	0.750529	0.61431	NM_181342.2	FKBP7	hsa:51661	FK506 binding protein 7
LOC100996693	1.23715	0.58768	0.514288	NM_001286811.1	LOC100996693	hsa:100996693	CAVP-target protein-like
FAM167B	1.29843	0.647383	0.534444	NM_032648.2	FAM167B	hsa:84734	family with sequence similarity 167, member B
KCNMB4	1.19222	0.754208	0.661039	NM_014505.5	KCNMB4	hsa:27345	potassium large conductance calcium-activated channel, subfamily M, beta member 4
DOPEY2	1.30697	0.70528	0.572352	NM_005128	DOPEY2	hsa:9980	dopey family member 2
PCDHGB7	1.28168	0.681892	0.565901	NM_032101.2	PCDHGB7	hsa:56099	protocadherin gamma subfamily B, 7
MRO	1.10485	0.676809	0.644738	NM_031939.3	MRO	hsa:83876	maestro
SMARCA2	1.25819	0.644685	0.548294	NM_139045.3	SMARCA2	hsa:6595	SWI/SNF related, matrix associated, actin dependent regulator of chromatin, subfamily a, member 2
PCDHB2	1.14554	0.725097	0.662442	NM_018936.3	PCDHB2	hsa:56133	protocadherin beta 2
SLITRK3	1.30806	0.543489	0.457003	NM_014926.2	SLITRK3	hsa:22865	SLIT and NTRK-like family, member 3
PGAM2	1.33255	0.541626	0.447891	NM_000290.3	PGAM2	hsa:5224	phosphoglycerate mutase 2 (muscle)
TNFRSF13C	1.59482	0.74546	0.498851	NM_052945.3	TNFRSF13C	hsa:115650	tumor necrosis factor receptor superfamily, member 13C
WDR31	1.21716	0.673942	0.587585	NM_145241.3	WDR31	hsa:114987	WD repeat domain 31
SLC51A	0.955501	0.584869	0.648857	NM_152672.5	SLC51A	hsa:200931	solute carrier family 51, alpha subunit
CDKN1C	1.05478	0.521093	0.537844	NM_001122631.1	CDKN1C	hsa:1028	cyclin-dependent kinase inhibitor 1C (p57, Kip2)
LRRC3	1.27615	0.764751	0.628386	NM_030891	LRRC3	hsa:81543	leucine rich repeat containing 3
TBC1D2	1.20054	0.623517	0.55632	NR_051978.1	TBC1D2	hsa:55357	TBC1 domain family, member 2
LOC644215	1.34715	0.44978	0.379907	XR_959791.1	LOC644215		uncharacterized LOC644215
METTL24	0.992137	0.562123	0.606264	NM_001123364.1	METTL24	hsa:728464	methyltransferase like 24
GAS1	1.10611	0.683895	0.649938	NM_002048.2	GAS1	hsa:2619	growth arrest-specific 1
GJA3	1.13496	0.624129	0.58636	NM_021954.3	GJA3	hsa:2700	gap junction protein, alpha 3, 46kDa
KLHL3	1.13088	0.687073	0.639441	NM_017415.2	KLHL3	hsa:26249	kelch-like family member 3
FAM71E1	1.2841	0.363772	0.335071	NM_138411	FAM71E1	hsa:112703	family with sequence similarity 71, member E1
USH1G	1.29527	0.564213	0.476047	NM_173477.4	USH1G	hsa:124590	Usher syndrome 1G (autosomal recessive)
GHR	1.09329	0.578529	0.56862	NM_001242462.1	GHR	hsa:2690	growth hormone receptor
ARHGAP18	1.06436	0.615479	0.614481	NM_033515.2	ARHGAP18	hsa:93663	Rho GTPase activating protein 18
FAM57B	1.04823	0.566634	0.580575	NM_031478.4	FAM57B	hsa:83723	family with sequence similarity 57, member B
OPRL1	1.10366	0.553434	0.542874	NM_182647.2	OPRL1	hsa:4987	opiate receptor-like 1
CHI3L1	0.891951	0.0842267	0.185722	NM_001276.2	CHI3L1	hsa:1116	chitinase 3-like 1 (cartilage glycoprotein-39)
AIFM2	1.06943	0.595094	0.594389	NM_032797.5	AIFM2	hsa:84883	apoptosis-inducing factor, mitochondrion-associated, 2
EFCAB9	1.38038	0.84727	0.639882	NM_001171183.1	EFCAB9	hsa:285588	EF-hand calcium binding domain 9
BMF	1.29241	0.495171	0.427439	NM_033503.3	BMF	hsa:90427	Bcl2 modifying factor
PAOX	1.12298	0.499917	0.490536	NR_109763.1	PAOX	hsa:196743	polyamine oxidase (exo-N4-amino)
PRRT2	1.11701	0.588306	0.565571	NM_145239.2	PRRT2	hsa:112476	proline-rich transmembrane protein 2
LYPD1	0.886415	0.552446	0.661432	NM_144586.5	LYPD1	hsa:116372	LY6/PLAUR domain containing 1
TRIM6-TRIM34	0.984195	0.577828	0.62519	NM_001003819.3	TRIM6-TRIM34	hsa:445372	TRIM6-TRIM34 readthrough
RIBC1	1.05163	0.585191	0.594975	NM_144968.3	RIBC1	hsa:158787	RIB43A domain with coiled-coils 1
EPM2A	0.97441	0.558169	0.612586	NM_005670.3	EPM2A	hsa:7957	epilepsy, progressive myoclonus type 2A, Lafora disease (laforin)
MAMSTR	0.946717	0.579492	0.649165	NM_182574.2	MAMSTR	hsa:284358	MEF2 activating motif and SAP domain containing transcriptional regulator
CACNG8	1.03832	0.574625	0.592652	NM_031895.5	CACNG8	hsa:59283	calcium channel, voltage-dependent, gamma subunit 8
TMEM92	0.986938	0.475301	0.529286	NM_153229.2	TMEM92	hsa:162461	transmembrane protein 92
TEKT5	1.08447	0.596368	0.587913	NM_144674.1	TEKT5	hsa:146279	tektin 5
ERV3-1	1.01858	0.378994	0.428217	NM_001007253.3	ERV3-1	hsa:2086	endogenous retrovirus group 3, member 1
TSPAN18	1.01691	0.516667	0.552117	NM_130783.4	TSPAN18	hsa:90139	tetraspanin 18
SRRM5	1.03528	0.580701	0.599589	NM_001145641.1	SRRM5	hsa:100170229	serine/arginine repetitive matrix 5
SAXO2	1.01492	0.617712	0.643732	NM_001008226.1	SAXO2	hsa:283726	family with sequence similarity 154, member B
SH3BGRL2	0.955715	0.587799	0.651501	NM_031469.2	SH3BGRL2	hsa:83699	SH3 domain binding glutamate-rich protein like 2
SECTM1	0.913839	0.406813	0.499895	NM_003004.2	SECTM1	hsa:6398	secreted and transmembrane 1
SLC40A1	0.991936	0.386382	0.445431	NM_014585.5	SLC40A1	hsa:30061	solute carrier family 40 (iron-regulated transporter), member 1
ABCG4	1.04408	0.502091	0.526266	NM_022169.4	ABCG4	hsa:64137	ATP-binding cassette, sub-family G (WHITE), member 4
ADGRB3	1.04136	0.584111	0.599383	NM_001704.2	ADGRB3	hsa:577	brain-specific angiogenesis inhibitor 3
KLRG1	0.92401	0.508126	0.593868	NM_005810.3	KLRG1	hsa:10219	killer cell lectin-like receptor subfamily G, member 1
FAM110D	0.87966	0.507626	0.620242	NM_024869.2	FAM110D	hsa:79927	family with sequence similarity 110, member D
PPP5D1	0.840788	0.318655	0.445004	NM_001205281.1	PPP5D1	hsa:100506012	PPP5 tetratricopeptide repeat domain containing 1
MDH1B	0.9174	0.495912	0.58572	NR_104261.1	MDH1B	hsa:130752	malate dehydrogenase 1B, NAD (soluble)
PIGZ	0.833909	0.428007	0.565373	NM_025163.3	PIGZ	hsa:80235	phosphatidylinositol glycan anchor biosynthesis, class Z
DHFRL1	0.991829	0.621913	0.661196	NM_176815.4	DHFRL1	hsa:200895	dihydrofolate reductase-like 1
PHOSPHO1	1.00538	0.462821	0.509166	NM_178500.3	PHOSPHO1	hsa:162466	phosphatase, orphan 1
PRR36	0.846215	0.530817	0.666674	NR_104345.1	PRR36	hsa:80164	proline rich 36
APOA2	0.734807	0.327113	0.511631	NM_001643.1	APOA2	hsa:336	apolipoprotein A-II
P2RY2	0.835489	0.522478	0.665404	NM_176072.2	P2RY2	hsa:5029	purinergic receptor P2Y, G-protein coupled, 2
POLR2J3	0.900835	0.412819	0.512391	NM_001097615.2	POLR2J3	hsa:548644	polymerase (RNA) II (DNA directed) polypeptide J3
CRB3	1.1699	0.643345	0.585357	NM_174881.2	CRB3	hsa:92359	crumbs family member 3
TENM3	0.894747	0.401228	0.503875	NM_001080477	TENM3	hsa:55714	teneurin transmembrane protein 3
SH3YL1	0.808903	0.504138	0.664689	NR_104223.1	SH3YL1	hsa:26751	SH3 and SYLF domain containing 1
SEMA3C	0.892468	0.538276	0.64312	NM_006379.3	SEMA3C	hsa:10512	sema domain, immunoglobulin domain (Ig), short basic domain, secreted, (semaphorin) 3C
CCDC116	0.671954	0.396149	0.642719	NM_152612.2	CCDC116	hsa:164592	coiled-coil domain containing 116
LOC283278	1.02305	0.425067	0.467538	XP_005276455.1	LOC283278	hsa:283278	uncharacterized LOC283278
C19orf45	0.909082	0.458258	0.553233	NM_198534.2	C19orf45	hsa:374877	chromosome 19 open reading frame 45
RHCE	0.815993	0.462324	0.613896	NM_138618.3	RHCE	hsa:6006	Rh blood group, CcEe antigens
SLAIN1	0.939126	0.541942	0.617771	NM_144595.3	SLAIN1	hsa:122060	SLAIN motif family, member 1
B3GALT4	0.750963	0.458851	0.656727	NM_003782.3	B3GALT4	hsa:8705	UDP-Gal:betaGlcNAc beta 1,3-galactosyltransferase, polypeptide 4
OPHN1	0.883463	0.45199	0.561272	NM_002547.2	OPHN1	hsa:4983	oligophrenin 1
ALB	0.839686	0.516437	0.656003	NM_000477.5	ALB	hsa:213	albumin
CCDC39	0.914709	0.421538	0.513978	NM_181426.1	CCDC39	hsa:339829	coiled-coil domain containing 39
DEGS2	0.840964	0.491362	0.628464	NM_206918.2	DEGS2	hsa:123099	delta(4)-desaturase, sphingolipid 2
SLC12A8	0.820459	0.242446	0.372038	NM_024628.5	SLC12A8	hsa:84561	solute carrier family 12, member 8
ARMCX4	0.89913	0.535076	0.635629	NR_028407.2	ARMCX4	hsa:100131755	armadillo repeat containing, X-linked 4
MAP4K1	0.682561	0.354497	0.580782	NM_007181.5	MAP4K1	hsa:11184	mitogen-activated protein kinase kinase kinase kinase 1
LOC107986615	1.16425	0.32012	0.332307
PCDHAC2	1.02825	0.410138	0.452151	NM_031883.2	PCDHAC2	hsa:56134	protocadherin alpha subfamily C, 2
AMIGO2	0.786565	0.478727	0.652774	NM_181847.4	AMIGO2	hsa:347902	adhesion molecule with Ig-like domain 2
CPPED1	0.695111	0.415587	0.648447	NM_018340.2	CPPED1	hsa:55313	calcineurin-like phosphoesterase domain containing 1
SAMD9	0.818478	0.473992	0.624938	NM_017654.3	SAMD9	hsa:54809	sterile alpha motif domain containing 9
GNG7	0.695309	0.337439	0.550023	NM_052847.2	GNG7	hsa:2788	guanine nucleotide binding protein (G protein), gamma 7
GSTM2	0.739068	0.366398	0.555852	NM_001142368.1	GSTM2	hsa:2946	glutathione S-transferase mu 2 (muscle)
TNS4	0.873817	0.298408	0.40912	NM_032865.5	TNS4	hsa:84951	tensin 4
EPAS1	0.845794	0.344431	0.469903	NM_001430.4	EPAS1	hsa:2034	endothelial PAS domain protein 1
P2RX6	0.710876	0.298202	0.491077	NM_005446.3	P2RX6	hsa:9127	purinergic receptor P2X, ligand-gated ion channel, 6
CNTN1	0.890618	0.41116	0.516001	NM_175038.2	CNTN1	hsa:1272	contactin 1
LOC105376722	1.27052	0.23755	0.246294	XR_932561.1	LOC105376722		uncharacterized LOC105376722
APAF1	0.89071	0.484119	0.589596	NM_181869.1	APAF1	hsa:317	apoptotic peptidase activating factor 1
RNASE2	0.945751	0	0.0956251	NM_002934.2	RNASE2	hsa:6036	ribonuclease, RNase A family, 2 (liver, eosinophil-derived neurotoxin)
LRRC8C	0.695924	0.393501	0.620035	NM_032270.4	LRRC8C	hsa:84230	leucine rich repeat containing 8 family, member C
FMO4	0.723356	0.433483	0.647937	NM_002022	FMO4	hsa:2329	flavin containing monooxygenase 4
RNF148	0.533892	0.29709	0.626432	NM_198085.1	RNF148	hsa:378925	ring finger protein 148
NTNG2	0.700968	0.336053	0.544407	NM_032536.2	NTNG2	hsa:84628	netrin G2
RALGPS1	0.631854	0.36632	0.637177	NM_014636.2	RALGPS1	hsa:9649	Ral GEF with PH domain and SH3 binding motif 1
MB	0.848751	0.264486	0.384175	NM_203378.1	MB	hsa:4151	myoglobin
IL18BP	0.816877	0.49804	0.652258	NM_173044.2	IL18BP	hsa:10068	interleukin 18 binding protein
PMEL	0.630101	0.364652	0.636421	NM_006928.4	PMEL	hsa:6490	premelanosome protein
CDC42BPG	0.741749	0.338257	0.520651	NM_017525.2	CDC42BPG	hsa:55561	CDC42 binding protein kinase gamma (DMPK-like)
MYLK	0.773039	0.345543	0.510336	NM_053032.2	MYLK	hsa:4638	myosin light chain kinase
RGS9	0.810644	0.172235	0.298948	NM_003835.3	RGS9	hsa:8787	regulator of G-protein signaling 9
LOC107985476	0.812399	0.372292	0.517637
GLCCI1	0.776782	0.338883	0.500561	NM_138426.3	GLCCI1	hsa:113263	glucocorticoid induced transcript 1
GCNT4	0.85258	0.405274	0.530427	NM_016591.2	GCNT4	hsa:51301	glucosaminyl (N-acetyl) transferase 4, core 2
CDHR4	0.678971	0.217005	0.406953	NM_001007540	CDHR4	hsa:389118	cadherin-related family member 4
STARD13	0.67279	0.394642	0.640073	NM_178008.1	STARD13	hsa:90627	StAR-related lipid transfer (START) domain containing 13
ATP6V1C2	0.735584	0.334281	0.519734	NM_144583.3	ATP6V1C2	hsa:245973	ATPase, H+ transporting, lysosomal 42kDa, V1 subunit C2
AK7	0.680723	0.360614	0.589983	NM_152327.3	AK7	hsa:122481	adenylate kinase 7
RASSF2	0.743816	0.286325	0.45783	NM_170774.1	RASSF2	hsa:9770	Ras association (RalGDS/AF-6) domain family member 2
TFAP2A	0.743214	0.345367	0.528178	NM_003220.2	TFAP2A	hsa:7020	transcription factor AP-2 alpha (activating enhancer binding protein 2 alpha)
CTSG	0.698566	0.0837254	0.230069	NM_001911.2	CTSG	hsa:1511	cathepsin G
MAPK15	0.503816	0.297755	0.658736	NM_139021.2	MAPK15	hsa:225689	mitogen-activated protein kinase 15
TLR3	0.63817	0.355117	0.616547	NM_003265.2	TLR3	hsa:7098	toll-like receptor 3
TULP2	0.679831	0.416129	0.661848	NM_003323.2	TULP2	hsa:7288	tubby like protein 2
ZNF70	0.716728	0.250301	0.428908	NM_021916	ZNF70	hsa:7621	zinc finger protein 70
PIFO	0.523925	0.31397	0.663494	NR_125338.1	PIFO	hsa:128344	primary cilia formation
SYNGR4	0.71556	0.0619393	0.198562	NM_012451.3	SYNGR4	hsa:23546	synaptogyrin 4
S100A16	0.686749	0.374506	0.603123	NM_080388.1	S100A16	hsa:140576	S100 calcium binding protein A16
CCER2	0.450835	0.234147	0.60662	NM_001243212.1	CCER2	hsa:643669	coiled-coil glutamate-rich protein 2
VAX2	0.580115	0.301291	0.590034	NM_012476.2	VAX2	hsa:25806	ventral anterior homeobox 2
ADAM22	0.568006	0.34284	0.662928	NM_021723.3	ADAM22	hsa:53616	ADAM metallopeptidase domain 22
KLK8	0.735264	0.134777	0.281082	NR_104008.1	KLK8	hsa:11202	kallikrein-related peptidase 8
PLXDC1	0.603574	0.30935	0.581815	NM_020405.4	PLXDC1	hsa:57125	plexin domain containing 1
THY1	0.680163	0.33602	0.558883	NM_006288	THY1	hsa:7070	Thy-1 cell surface antigen
C1R	0.754709	0.185669	0.33423	NM_001733.4	C1R	hsa:715	complement component 1, r subcomponent
RIMS3	0.673107	0.267541	0.475408	NM_014747.2	RIMS3	hsa:9783	regulating synaptic membrane exocytosis 3
CCDC171	0.620575	0.362592	0.641976	NM_173550.2	CCDC171	hsa:203238	coiled-coil domain containing 171
ABCD2	0.670041	0.274419	0.486232	NM_005164.3	ABCD2	hsa:225	ATP-binding cassette, sub-family D (ALD), member 2
ACTG2	0.746085	0.116247	0.255585	NM_001615.3	ACTG2	hsa:72	actin, gamma 2, smooth muscle, enteric
EPN3	0.670118	0.334901	0.564721	NM_017957.2	EPN3	hsa:55040	epsin 3
IFI27	0.749206	0	0.117757	NM_005532.4	IFI27	hsa:3429	interferon, alpha-inducible protein 27
HPX	0.581261	0.333663	0.63656	NM_000613.2	HPX	hsa:3263	hemopexin
LOC107984314	0.664862	0.37293	0.61832
MYOM1	0.534987	0.264622	0.574219	NM_019856.1	MYOM1	hsa:8736	myomesin 1
CKM	0.539044	0.27996	0.594575	NM_001824.4	CKM	hsa:1158	creatine kinase, muscle
MYO1F	0.678208	0.29662	0.509659	NM_012335.3	MYO1F	hsa:4542	myosin IF
SERF1B	0.730943	0.244045	0.414041	NM_022978.2	SERF1B	hsa:728492	small EDRK-rich factor 1B (centromeric)
CA2	0.685471	0	0.127312	NM_001293675.1	CA2	hsa:760	carbonic anhydrase II
EMX1	0.622854	0.249057	0.482887	NM_004097.2	EMX1	hsa:2016	empty spiracles homeobox 1
MEIG1	0.476659	0.12378	0.388063	NM_001080836.2	MEIG1	hsa:644890	meiosis/spermiogenesis associated 1
TRIM69	0.600102	0.203264	0.433171	NM_182985.4	TRIM69	hsa:140691	tripartite motif containing 69
LPCAT2	0.589778	0.358956	0.665368	NM_017839.4	LPCAT2	hsa:54947	lysophosphatidylcholine acyltransferase 2
CRYBG3	0.743486	0.374148	0.562129	NM_153605.3	CRYBG3	hsa:131544	beta-gamma crystallin domain containing 3
LOC107985971	0.547942	0.306472	0.627328
CACNA2D2	0.594425	0.354123	0.653956	NM_006030.3	CACNA2D2	hsa:9254	calcium channel, voltage-dependent, alpha 2/delta subunit 2
PPP1R32	0.419412	0.201071	0.579639	NM_145017.2	PPP1R32	hsa:220004	protein phosphatase 1, regulatory subunit 32
KBTBD3	0.603389	0.280232	0.540572	NM_198439.2	KBTBD3	hsa:143879	kelch repeat and BTB (POZ) domain containing 3
RTP4	0.53863	0.228882	0.514981	NM_022147.2	RTP4	hsa:64108	receptor (chemosensory) transporter protein 4
LTB4R2	0.70022	0.247956	0.434826	NM_019839.4	LTB4R2	hsa:56413	leukotriene B4 receptor 2
SYCP2L	0.53935	0.321313	0.65897	NM_194299.1	SYCP2L	hsa:221711	synaptonemal complex protein 2-like
ZHX2	0.583791	0.292922	0.574623	NM_014943.3	ZHX2	hsa:22882	zinc fingers and homeoboxes 2
HIST3H2BB	0.549247	0.171155	0.417646	NM_175055.2	HIST3H2BB	hsa:128312	histone cluster 3, H2bb
COL1A2	0.596447	0.300242	0.57469	NM_000089.3	COL1A2	hsa:1278	collagen, type I, alpha 2
ADAMTS15	0.570712	0.254063	0.527892	NM_139055.2	ADAMTS15	hsa:170689	ADAM metallopeptidase with thrombospondin type 1 motif, 15
MAP2K6	0.650225	0.163223	0.350859	NM_031988.1	MAP2K6	hsa:5608	mitogen-activated protein kinase kinase 6
ENTPD8	0.530301	0.153011	0.401412	NM_198585.2	ENTPD8	hsa:377841	ectonucleoside triphosphate diphosphohydrolase 8
CELF5	0.594871	0.20082	0.432915	NR_033342.1	CELF5	hsa:60680	CUGBP, Elav-like family member 5
TRABD2A	0.789917	0.219779	0.359336	NM_001307978.1	TRABD2A	hsa:129293	TraB domain containing 2A
TMOD1	0.550366	0.18541	0.438845	NM_003275.3	TMOD1	hsa:7111	tropomodulin 1
KLHL41	0.664981	0.156985	0.335936	NM_006063.2	KLHL41	hsa:10324	kelch-like family member 41
LOC107986791	0.63861	0.331671	0.584437
PLVAP	0.517208	0.268619	0.597236	NM_031310	PLVAP	hsa:83483	plasmalemma vesicle associated protein
WDR88	0.614184	0.302196	0.563155	NM_173479.3	WDR88	hsa:126248	WD repeat domain 88
ROR2	0.591503	0.293848	0.569554	NM_004560.3	ROR2	hsa:4920	receptor tyrosine kinase-like orphan receptor 2
TSPAN10	0.599472	0.365491	0.665489	NR_110866.1	TSPAN10	hsa:83882	tetraspanin 10
DPP9-AS1	0.582048	0.251912	0.515964	NM_001242901.1	DPP9-AS1	hsa:100131094	DPP9 antisense RNA 1
EGR2	0.597217	0.180934	0.402937	NM_001136179.1	EGR2	hsa:1959	early growth response 2
LOC105369669	0.522652	0.244302	0.55296	XP_011519200.1	LOC105369669		uncharacterized LOC105369669
PCDHAC1	0.544131	0.310862	0.637855	NM_031882.3	PCDHAC1	hsa:56135	protocadherin alpha subfamily C, 1
TP53TG5	0.480503	0.249556	0.60216	NM_014477.2	TP53TG5	hsa:27296	TP53 target 5
DUSP13	0.424375	0.174004	0.522534	NM_016364.3	DUSP13	hsa:51207	dual specificity phosphatase 13
LOC107987020	0.453738	0.151493	0.454172
BARHL2	0.497847	0.258564	0.599758	NM_020063.1	BARHL2	hsa:343472	BarH-like homeobox 2
MORN3	0.721161	0.224727	0.395449	NM_173855.4	MORN3	hsa:283385	MORN repeat containing 3
CATSPERG	0.54012	0.292715	0.613502	NM_021185.4	CATSPERG	hsa:57828	catsper channel auxiliary subunit gamma
ASAH2	0.407717	0.232412	0.65472	NM_019893.2	ASAH2	hsa:56624	N-acylsphingosine amidohydrolase (non-lysosomal ceramidase) 2
ZNF345	0.529338	0.259209	0.570773	NR_038362.1	ZNF345	hsa:25850	zinc finger protein 345
PCDHA13	0.490856	0.279445	0.642196	NM_031865.1	PCDHA13	hsa:56136	protocadherin alpha 13
NECAB1	0.434696	0.240816	0.637402	NM_022351.4	NECAB1	hsa:64168	N-terminal EF-hand calcium binding protein 1
PCDH18	0.566689	0.155815	0.38371	NM_019035.4	PCDH18	hsa:54510	protocadherin 18
BCAS3	0.389522	0.208626	0.630463	NM_017679.3	BCAS3	hsa:54828	breast carcinoma amplified sequence 3
SPATA17	0.458729	0.272282	0.666302	NM_138796	SPATA17	hsa:128153	spermatogenesis associated 17
PDZD9	0.447651	0.17437	0.500995	NR_033694.1	PDZD9	hsa:255762	PDZ domain containing 9
KIAA1328	0.436839	0.258833	0.668418	NM_020776.1	KIAA1328	hsa:57536	KIAA1328
F8	0.461572	0.265408	0.650689	NM_019863.2	F8	hsa:2157	coagulation factor VIII, procoagulant component
TIGD4	0.386336	0.192623	0.601689	NM_145720.3	TIGD4	hsa:201798	tigger transposable element derived 4
SLC16A11	0.53311	0.302049	0.635038	NM_153357.1	SLC16A11	hsa:162515	solute carrier family 16, member 11
LGALS3	0.431535	0.197756	0.560182	NR_003225.2	LGALS3	hsa:3958	lectin, galactoside-binding, soluble, 3
DMTN	0.548738	0.220641	0.494253	NM_001978	DMTN	hsa:2039	dematin actin binding protein
ASB9	0.458561	0.198466	0.534349	NM_024087.2	ASB9	hsa:140462	ankyrin repeat and SOCS box containing 9
CEACAM1	0.550277	0.241826	0.525662	NM_001712.4	CEACAM1	hsa:634	carcinoembryonic antigen-related cell adhesion molecule 1 (biliary glycoprotein)
KRT19	0.540062	0.262958	0.567067	NM_002276.4	KRT19	hsa:3880	keratin 19, type I
AZIN2	0.371196	0.165245	0.562918	NR_126031.1	AZIN2	hsa:113451	antizyme inhibitor 2
PCDHA10	0.439722	0.256923	0.661308	NM_031860.2	PCDHA10	hsa:56139	protocadherin alpha 10
DCST1	0.475552	0.168398	0.466332	NM_152494.3	DCST1	hsa:149095	DC-STAMP domain containing 1
PCDHA12	0.441024	0.257683	0.661123	NM_031864.2	PCDHA12	hsa:56137	protocadherin alpha 12
PCDHA3	0.434218	0.25003	0.655219	NM_031497.1	PCDHA3	hsa:56145	protocadherin alpha 3
AFAP1L1	0.427113	0.153573	0.481059	NM_152406.2	AFAP1L1	hsa:134265	actin filament associated protein 1-like 1
LOC390877	0.676457	0.140531	0.30978	XR_936287.1	LOC390877	hsa:390877	adenylate kinase isoenzyme 5-like
LRRC10B	0.42514	0.244045	0.655148	NM_001145077.1	LRRC10B	hsa:390205	leucine rich repeat containing 10B
NTF4	0.431954	0.177111	0.520931	NM_006179.4	NTF4	hsa:4909	neurotrophin 4
CTSO	0.507862	0.290141	0.641826	NM_001334.2	CTSO	hsa:1519	cathepsin O

## Sheet: GO_gene_list
Category	Term	Count	%	PValue	Genes	List Total	Pop Hits	Pop Total	Fold Enrichment	Bonferroni	Benjamini	FDR
GOTERM_MF_DIRECT	GO:1990837~sequence-specific double-stranded DNA binding	30	8.28729	1.05265e-07	CEBPB, ZNF274, ZNF296, DLX5, GATA6, GATA3, GATA2, ETS2, HEY1, SOX8, JUNB, PITX3, KLF10, FOXD2, MEF2B, ZNF460, ZNF140, TFAP2E, UNCX, ZIC5, GRHL1, KLF4, NFKB2, FOSL1, FOXR1, NR4A1, ISL2, ELF3, MAFF, ATF3	328	560	19304	3.15287	5.46312e-05	1.82109e-05	1.81056e-05
GOTERM_BP_DIRECT	GO:0006915~apoptotic process	23	6.35359	0.000308735	PPP1R15A, ERRFI1, TNFRSF6B, TNFRSF12A, GADD45B, GADD45A, TNFAIP3, BBC3, SYCE3, NFKBIA, NR4A1, NUAK2, IRF1, DDIT4, ZC3H12A, CAPN3, ELMO3, S100A14, PHLDA1, RELT, BIRC2, IER3, BIRC3	322	593	19734	2.37702	0.44828	0.0686921	0.0681928
GOTERM_BP_DIRECT	GO:0030154~cell differentiation	24	6.62983	0.000770148	FOXD4, HMX3, FOXD2, PKDCC, MEF2B, ANGPT2, TNFRSF12A, GADD45B, DLX5, SUV39H1, UNCX, ZIC5, ETS2, DUSP6, DLL3, SMAD7, SOCS3, ELF3, FGF18, ZC3H12A, ID3, NKX2-4, FOXD4L1, FGF21	322	678	19734	2.16941	0.773243	0.10595	0.10518
GOTERM_BP_DIRECT	GO:0051726~regulation of cell cycle	12	3.31492	0.0019389	PPP1R15A, RASSF1, GADD45B, GADD45A, DDIT3, IRF1, ZBTB49, MOK, EPC1, JUNB, BIRC2, BIRC3	322	239	19734	3.07711	0.976197	0.196492	0.195064
GOTERM_BP_DIRECT	GO:0043065~positive regulation of apoptotic process	15	4.14365	0.000857566	TNFRSF12A, GADD45B, GADD45A, ADM, DUSP6, IFIT2, BBC3, SYCE3, FOSL1, FLCN, NR4A1, ANKRD1, TXNIP, ID3, PHLDA1	322	322	19734	2.85492	0.808407	0.110111	0.109311
GOTERM_BP_DIRECT	GO:0045893~positive regulation of DNA-templated transcription	20	5.52486	0.0244807	CEBPB, DLX5, ACTN2, GATA6, GATA3, KLF4, IFNL1, BAMBI, MYC, IRF1, DDIT3, ANKRD1, CAPN3, EPC1, SOX8, NUPR1, BIRC2, KDM7A, NFKBIB, PITX3	322	713	19734	1.71909	1	0.826263	0.820257
GOTERM_BP_DIRECT	GO:0045892~negative regulation of DNA-templated transcription	18	4.97238	0.0130625	KLF10, SUV39H1, GATA6, GATA3, KLF4, RRP8, RELB, IFNL1, HEY1, ELF3, IRF1, DDIT3, ANKRD1, ID3, CAPN3, EPC1, TRIB3, SOX8	322	573	19734	1.92521	1	0.650239	0.645512
GOTERM_BP_DIRECT	GO:0008285~negative regulation of cell proliferation	15	4.14365	0.0120406	KLF10, BTG2, BTG1, ZBTB49, PINX1, LIF, ADM, GATA3, KLF4, DHRS2, FOSL1, IFNL1, IRF1, NUPR1, INSL3	322	434	19734	2.11817	1	0.650239	0.645512
GOTERM_BP_DIRECT	GO:0006974~cellular response to DNA damage stimulus	11	3.03867	0.0292911	PPP1R15A, RASSF1, BTG2, GADD45A, MYC, DDIT3, SUV39H1, ZC3H12A, CHD2, IER3, BBC3	322	307	19734	2.19591	1	0.881479	0.875072
